# Supplementary material for: Climatic oscillations in Quaternary have shaped the co-evolutionary patterns between the Norway spruce and its host-associated herbivore
Source: Sci Rep. 2020 Oct 5;10:16524. doi: 10.1038/s41598-020-73272-0 (PMC7536422; doi:10.1038/s41598-020-73272-0)
Supplement: Supplementary file 1 — Supplementary information 1 [file 41598_2020_73272_MOESM1_ESM.xlsx]

## Sheet: information
Supplementary Material 1 for:
Climatic oscillations in Quaternary have shaped the co-evolutionary patterns between the Norway spruce and its host-associated herbivore
1*Jakub Goczał, 2*Andrzej Oleksa, 3Robert Rossa, 4Igor Chybicki, 5Katarzyna Meyza, 6Radosław Plewa, 7Matti Landvik, 8Mauro Gobbi, 9Gernot Hoch, 10Vytautas Tamutis, 11Maksims Balalaikins, 12Dmitry Telnov,, 13Maria-Magdalena Dascălu, 14Adam Tofilski
1,3Department of Forest Ecosystems Protection, Faculty of Forestry, University of Agriculture in Krakow, 29 Listopada 46, 31-425 Kraków, Poland, e-mail: JG - j.goczal@wp.pl, RR - rlrossa@cyf-kr.edu.pl
2,4,5Department of Genetics, Faculty of Biological Sciences, Kazimierz Wielki University, Powstańców Wielkopolskich 10, 85-090 Bydgoszcz, Poland, e-mail: AO - olek@ukw.edu.pl, IC - igorchy@ukw.edu.pl, KM - kasiakow@ukw.edu.pl
6Department of Forest Protection, Forest Research Institute, Sękocin Stary, Braci Leśnej 3, 05-090 Raszyn, Poland, e-mail: r.plewa@ibles.waw.pl
7Tainionkoskentie 26 a. 2, 55100, Imatra, Finland, e-mail: matti.landvik@gmail.com
8Section of Invertebrate Zoology and Hydrobiology, MUSE-Science Museum, Corso del Lavoro e della Scienza 3, 38122 Trento, Italy, e-mail: mauro.gobbi@muse.it
9BFW - Austrian Research Centre for Forests, Seckendorff-Gudent-Weg 8, 1131 Vienna, Austria, email: gernot.hoch@bfw.gv.at
10Kaunas Botanical Garden, Vytautas Magnus University, Ž.E. Žilibero str. 6, LT-46324, Kaunas,Lithuania, e-mail: dromius@yahoo.com
11Institute of Life Sciences and Technology, Daugavpils University, Vienibas 13, Daugavpils, LV-5400, Latvia, e-mail: maksims.balalaikins@biology.lv
12Department of Life Sciences, Natural History Museum, SW7 5BD, London, United Kingdom, e-mail: anthicus@gmail.com
12Institute of Biology, University of Latvia, Miera iela 3, LV-2169, Salaspils, Latvia, e-mail: anthicus@gmail.com
13Research Group in Invertebrate Diversity and Phylogenetics, Faculty of Biology, Alexandru Ioan Cuza University, Bd. Carol I, nr. 11, 700506, Iasi, Romania, dascalumm@yahoo.com
14Department of Zoology and Animal Welfare, University of Agriculture in Krakow, Adama Mickiewicza 24/28, 30-059 Kraków, Poland, e-mail: rotofils@cyf-kr.edu.pl
*Corresponding authors: 1Jakub Goczał, 2Andrzej Oleksa, e-mail: JG - j.goczal@wp.pl, AO - olek@ukw.edu.pl

## Sheet: Arkusz1
ID	Population	Country	Long.	Lat.	DNA	Morpho.	sex	Coll.	Localization	Year	country	wing PC1	PC2	PC3	PC4	PC5	PC6	PC7	PC8	PC9	PC10	PC11	PC12	PC13	PC14	PC15	PC16	PC17	PC18	PC19	PC20	PC21	PC22	PC23	PC24	PC25	PC26	PC27	PC28	PC29	PC30	PC31	PC32	PC33	PC34	PC35	PC36	PC37	PC38
1	Alpine-Carpathian	Austria	46.7	13.93	+	+	M	G. Hoch	Gerlitzen	2013	AXX	0.00574502	0.00400054	-0.00112774	-0.00684509	-0.00588579	-0.0134697	-0.00714274	-0.00890704	0.00795529	-0.00903929	0.00349604	0.00417543	0.0081231	0.00483654	-0.00102921	0.00270218	0.00145845	0.000773643	0.00400918	0.00195982	0.00284533	-0.00100221	-0.00105443	0.00167342	-0.000883741	0.000405343	0.00214461	-0.00179126	0.00188075	0.0014578	0.00115014	0.000603045	-0.000297036	0.00175055	-0.000998108	0.00147614	-0.000228571	-6.05855e-05
2	Alpine-Carpathian	Austria	46.7	13.93	+	+	M	G. Hoch	Gerlitzen	2013	AXX	0.0016017	0.0151153	-0.00262673	-0.00354084	-0.00439087	-0.00572396	-0.0128172	-0.0017389	-0.00365685	0.000718971	-0.00522221	0.0105149	-0.00111987	0.000485821	0.00226045	0.00369402	-0.000874953	-0.00201091	0.00169244	0.000679437	0.00159296	0.00176227	0.00100229	0.00140537	0.00261578	-0.00373116	0.001756	-0.000731534	0.00167785	0.000667818	0.00158046	0.000352515	-0.000292825	0.000542331	-7.49602e-06	-0.000224958	-0.000618505	3.52304e-05
3	Alpine-Carpathian	Austria	46.7	13.93	+	+	M	G. Hoch	Gerlitzen	2013	AXX	0.00657654	-0.016458	-0.0186946	0.0081747	0.00768447	0.00219449	0.00444095	-0.00590588	0.00135647	0.000214052	0.0105734	0.00114154	0.000340114	-0.00197957	0.00360847	0.000839527	0.00549441	0.0011533	0.00133988	-0.000609879	0.0019737	0.00151771	-0.000384284	-0.000581744	0.00252684	0.000524831	-0.00107644	-0.00236933	0.000733836	0.000580819	0.00133868	-8.14649e-06	0.000234564	-9.42353e-05	-1.33469e-05	0.000317641	-0.000130517	0.00123932
4	Alpine-Carpathian	Austria	46.7	13.93	+	+	F	G. Hoch	Gerlitzen	2013	AXX	-0.00475718	0.010663	-0.00234763	0.00727954	0.00303676	0.000755642	0.0110932	-0.00424139	-0.000864385	-0.00131387	-0.00353258	-0.00189462	0.00322766	-0.00616179	0.00423826	-0.000657007	0.00230617	-0.000528391	0.00143366	-0.00104022	-0.000262464	0.000843719	0.00105536	0.00160071	0.00239295	0.000134969	-0.00073089	-0.00065473	0.00185097	-0.000988691	0.000980519	0.00100012	0.00035773	0.000198989	-0.000802487	0.000971757	6.98211e-06	1.77747e-05
5	Alpine-Carpathian	Austria	46.7	13.93	+	+	M	G. Hoch	Gerlitzen	2013	AXX	-0.00234896	0.00199789	-0.0165695	-0.0103382	0.00358335	0.00506188	0.001568	-0.000602299	0.00533207	0.00600908	0.00280298	0.00236656	-0.00216021	-0.00100243	-0.00189258	0.00256955	-0.00172854	-0.00434231	-0.000438844	-0.00567201	0.00128455	-0.000440694	0.000965957	-0.00258046	0.00112366	-9.17089e-05	-0.000644567	-0.000488219	2.33833e-05	-0.00110344	0.00034439	-0.00253872	8.36807e-05	0.00289345	0.000694812	-3.3241e-05	-0.000857146	0.000548759
6	Alpine-Carpathian	Austria	46.7	13.93	+	+	M	G. Hoch	Gerlitzen	2013	AXX	0.00786104	-0.00522895	-0.0127272	0.00151032	-0.0103669	0.0167337	0.00153954	-0.000491731	-0.00417686	-0.00873686	-0.0005985	-0.000424295	-0.00632863	-0.00187437	-0.00187014	-0.0025913	0.00203958	-0.00213358	0.00445404	0.00310737	0.00123726	5.95197e-05	0.00159966	0.00102056	0.00278446	0.00144054	0.00073869	-0.000858169	-0.00128146	0.00152667	-0.00186782	0.000599597	-0.000153465	0.00141996	-0.000121725	0.000829401	0.000119899	-9.79466e-05
7	Alpine-Carpathian	Austria	47.76	15.65	-	+	M	G. Hoch	Nasswald	2014	AXX	-0.00687713	-0.00633188	0.00367511	-0.0033967	-0.00511652	0.00534907	-0.00757921	-0.00534472	0.00328839	-0.000867645	0.00223762	0.00435584	0.000271304	-0.001022	-0.00628475	-0.000780541	-0.000182639	-0.00199604	-0.00319303	-0.000687581	-0.00251369	0.00132697	-0.00127485	-0.00274665	-0.00455479	-0.000841841	0.000946169	-0.00214884	-0.000980905	-0.00226925	-0.000363079	-0.000643422	0.000359258	0.000470067	-0.00166821	0.000534574	-0.0011361	0.000134822
8	Alpine-Carpathian	Austria	47.76	15.65	-	+	M	G. Hoch	Nasswald	2014	AXX	0.00297246	-0.003609	0.00614907	-0.00244444	0.00887248	0.00772107	-0.0075684	-0.00176891	0.00437149	-0.00853142	0.00383857	-8.09284e-05	0.00198745	0.000470228	8.52179e-05	0.00585558	-0.00161491	0.00175579	-0.00199835	0.00304274	-0.00358004	0.00168545	0.00458863	-0.00187533	0.000829832	0.000234353	0.00107932	0.000816067	-0.0011882	0.000795477	-0.000397308	-0.00115488	0.00049646	0.00124628	-2.53125e-05	0.000489404	9.30216e-05	-0.000411922
9	Alpine-Carpathian	Austria	47.76	15.65	-	+	F	G. Hoch	Nasswald	2014	AXX	0.00736149	0.0141348	-0.00917561	-0.00365424	-0.0076856	0.00826638	-0.00459248	-0.00288698	0.00435642	-0.000758837	0.00142399	0.000328925	0.00336837	-0.00363938	0.00182482	0.00153941	-0.00284174	-0.00172482	-0.000585231	-0.00277221	-0.000438489	0.00203679	0.00109219	-0.000376595	0.00201079	-0.00245569	-0.000288466	-0.00246486	-0.00108672	2.19176e-07	0.000577516	-0.00146723	-0.000245552	0.00042129	0.000444203	0.000252441	-9.36668e-05	0.00090097
10	Alpine-Carpathian	Austria	47.76	15.65	-	+	F	G. Hoch	Nasswald	2014	AXX	0.00343463	-0.0178302	-0.00163705	0.0107937	0.00217374	0.00209841	0.00211429	-0.00361086	0.00439015	-0.0107452	-0.00166326	0.00121183	0.0036858	0.000745848	0.00372941	-0.00214386	0.00151448	-0.000439107	0.0042418	-0.00245186	-0.00116606	0.00146845	0.000127239	0.00164361	-0.000524746	0.00129471	-0.000717677	0.000140875	0.000393741	0.000364162	-0.000840201	-0.00157905	0.000374904	-0.000979053	0.000194611	-0.000823198	-0.00026581	-0.000737869
11	Alpine-Carpathian	Austria	47.76	15.65	-	+	M	G. Hoch	Nasswald	2014	AXX	0.00639659	-0.00156335	0.00359069	0.00158093	0.000302067	0.00606224	-0.00130813	-0.00434739	-0.000927424	0.00196575	-0.000841462	0.00368512	-0.000377371	0.00085273	0.00275886	0.00151931	0.00034585	0.00121268	0.00561541	-0.000756088	-0.000435398	-0.00292759	0.00259814	-0.00454083	-0.00643374	-0.00130566	0.00227585	0.000647655	0.000202447	0.000110636	-0.00169645	-0.000755147	-0.00030707	0.000376784	0.00178111	0.000978646	0.00068053	0.000698752
12	Alpine-Carpathian	Austria	47.76	15.65	-	+	M	G. Hoch	Nasswald	2014	AXX	-0.00459401	0.00248873	-0.0208591	-0.00122722	-0.0128387	0.00660791	0.00225126	-0.0059847	0.00234981	-0.00302533	0.00330682	0.0012845	0.00128787	0.00627251	0.000172161	0.00141522	-0.000393066	-0.00233314	0.000985912	-0.000364934	0.00202657	0.00136782	0.00124909	-0.00145528	0.00143467	-0.00138499	-0.000141118	0.00131742	0.00162204	0.000469473	-0.00049312	0.00202204	0.000619345	0.00070322	-0.000127119	-0.000747409	-0.000258741	-0.000335405
13	Alpine-Carpathian	Austria	47.76	15.65	-	+	F	G. Hoch	Nasswald	2014	AXX	-0.0030117	0.000870958	-0.0144051	0.00715536	0.00572294	0.00431161	0.00331094	0.00193901	0.00328109	-0.00170572	0.00177469	-0.000773858	-0.000298903	0.00238363	0.00235804	-0.00090229	-0.00158715	0.00409182	0.000706143	0.000303196	-0.00225396	-0.000432522	-0.000815491	0.000493214	0.000567053	0.000265342	0.000516407	-0.00097091	-0.00193757	-0.000344593	-0.0016125	0.00128839	0.00045854	-0.000310051	-0.000993912	0.000411568	-0.00112529	0.000423408
14	Alpine-Carpathian	Austria	47.76	15.65	-	+	F	G. Hoch	Nasswald	2014	AXX	0.0234152	-0.0220994	-0.0161601	0.000594034	0.000226568	0.00967642	0.000903269	0.00660392	-0.00444199	0.00474029	-0.00531785	-0.00837143	0.00189657	0.000645937	-0.00360563	-0.00465954	0.00101333	-0.00068369	-0.00303878	-0.00206769	-0.00721983	0.000392948	0.000413531	-0.00135209	-0.00125302	0.00059111	-0.00239652	0.00103691	0.00171032	0.000334184	-0.00128451	0.000960457	0.000300417	-5.79228e-05	-0.00024808	-0.00151814	0.00022644	0.000753852
15	Alpine-Carpathian	Italy	46.1	10.76	-	+	M	M. Gobbi	Trientino-Alto Adige	2018	ITX	0.0284722	-0.000119062	0.012255	0.00811211	0.0029974	0.00591042	-0.00131502	0.00105436	0.00173734	0.00222943	0.00392564	-0.00297587	-0.00649167	0.00123051	-0.000852651	-0.000524856	-0.000912224	-0.00501129	-0.00318647	-0.00246658	-0.00145417	-0.00123893	-0.00310124	4.16065e-05	-0.000336609	0.000833633	-0.00109134	-0.00214908	-0.000183009	0.001272	-0.000886233	0.000239577	0.000758286	0.00261892	0.000173844	0.000555794	0.00101596	-0.00016298
16	Alpine-Carpathian	Italy	46.1	10.76	-	+	F	M. Gobbi	Trientino-Alto Adige	2018	ITX	-0.00439768	-0.00652986	-0.000497635	0.00970364	0.0106096	0.00525174	-0.00754332	-0.00312253	0.0140579	-0.00722398	0.00227107	0.00586394	0.000619489	-0.00278606	0.000770627	-0.00339615	-0.000562713	-0.00608984	-0.000640332	0.000124649	0.000247071	0.000398795	0.00108227	-0.00262104	-0.00240386	-0.0022067	0.000749361	0.00320394	0.000353658	-0.000930361	0.000421056	-0.000621893	-0.000688666	-0.00109673	5.34116e-05	-0.000530331	-0.000183967	0.00101188
17	Alpine-Carpathian	Italy	46.1	10.76	-	+	F	M. Gobbi	Trientino-Alto Adige	2018	ITX	-0.0214396	0.0179745	0.0110112	0.00191976	-0.00192094	0.00733353	-0.00155914	0.00427962	-0.00503516	-0.00840583	0.00416349	-0.00120106	-0.00799201	-0.00126734	0.00212853	-0.00301153	-0.00222981	-0.00277203	0.000772173	-0.00187713	0.00124037	0.00456289	-0.00206277	-0.0045506	-0.00115053	0.0036894	0.00219212	-0.000712634	-0.000733545	0.00143945	0.000121317	-0.000153923	-0.000818078	2.628e-05	-0.000802163	-0.000593449	0.000582899	-0.000144591
18	Alpine-Carpathian	Italy	46.1	10.76	-	+	F	M. Gobbi	Trientino-Alto Adige	2018	ITX	0.000960216	0.000377224	-0.00267062	0.0111382	0.00267119	-0.000704132	-0.00347433	0.0115283	0.00327385	-0.00521426	0.00458361	0.00343996	0.00216073	-0.00307696	0.00307747	-0.00197726	0.00190394	-0.00611626	-0.00355439	0.00340481	-0.000870607	-0.000715132	0.00166577	0.00116696	0.00072674	-0.00264137	-0.000999216	-0.000972471	0.00108464	0.00142379	-0.000254894	-0.00108822	-0.000778816	0.000877495	-0.000153405	0.000471813	0.00038749	-0.000346714
19	Alpine-Carpathian	Italy	46.1	10.76	-	+	M	M. Gobbi	Trientino-Alto Adige	2018	ITX	0.00233277	0.0215302	0.00666658	-0.00259509	-0.00270916	-0.00189994	0.000751834	-0.0027408	0.00363593	-0.000572431	0.000461861	-2.15149e-05	-0.00613291	-0.00303566	-0.00597329	0.00247486	0.00152807	-0.00286258	-3.18785e-06	0.000322709	-0.00252887	0.00298968	-0.00245514	0.0020791	-0.00348967	3.54134e-06	-0.000326854	0.000460442	-0.0020378	0.000566017	-0.00353063	-0.000617126	-0.000479915	0.00078971	-0.0015808	-0.000259683	0.00115505	0.000550987
20	Alpine-Carpathian	Italy	46.1	10.76	-	+	F	M. Gobbi	Trientino-Alto Adige	2018	ITX	0.014911	0.0076655	0.00452649	0.00496641	0.00605264	-0.00355998	-0.00229868	0.00939049	0.00547154	0.000578422	0.000817836	-0.00105237	-0.00948613	0.00269327	0.00305633	-0.0022039	-0.00423116	-0.000327379	0.002607	0.000676735	0.00013914	0.0018986	4.51289e-05	-0.000491393	0.000772973	-0.000979755	-0.00158912	-0.00198574	-0.000940368	-0.000601539	0.000241143	0.00102063	-0.00202847	-0.00147836	-0.00190193	0.000352343	0.0009951	-0.000227276
21	Alpine-Carpathian	Italy	46.1	10.76	-	+	F	M. Gobbi	Trientino-Alto Adige	2018	ITX	-0.00974387	0.00153901	0.00738217	0.00419803	0.00521552	-0.00671477	-0.00135718	0.00473732	-0.00163902	-0.0109828	-0.00277956	-0.00446815	6.23616e-05	-0.00149197	-0.00401279	-0.00264183	0.00263808	-0.00149822	-0.00170586	-0.000312477	-0.000382111	0.000599152	-0.000894036	0.000104788	-0.000714988	0.0020356	-0.0023991	0.00102918	0.00136851	0.00119035	0.00132774	-0.000240932	0.00143413	0.000892356	-0.00277233	-0.000431299	-5.51071e-05	0.00111282
22	Alpine-Carpathian	Italy	46.1	10.76	-	+	F	M. Gobbi	Trientino-Alto Adige	2018	ITX	0.0349157	0.00549517	-0.0129365	0.00118908	-0.022237	0.00653237	-0.00899539	0.00525077	-2.5586e-05	-0.00463798	0.0055751	-0.0065827	0.00101244	-0.0064642	0.00669196	-0.00137604	0.00428081	0.00136645	-0.00254413	0.000384534	0.000223654	0.00381858	-0.00192971	-0.00118427	-0.000969929	-0.00358124	-0.00201836	-0.00163082	-0.00153807	-0.000108204	-0.00147126	-0.00140057	0.000446067	3.08604e-05	-0.000299798	-0.00137154	0.000589598	0.000497104
23	Alpine-Carpathian	Italy	46.18	10.63	+	+	M	M. Gobbi	Trientino-Alto Adige	2017	ITX	-0.00999084	-0.00687125	0.00908296	0.0144267	-0.0183601	-0.00615628	0.000226247	-0.00487682	0.0084585	0.00623831	0.00852454	0.000259268	0.00488266	0.0017714	0.00563267	0.000134346	-0.00191938	-0.00282077	-0.00150235	0.00715063	0.00637365	0.000761322	-0.00374354	-0.00185171	0.00011947	0.00191625	-0.00213582	-0.000339117	0.000511388	-0.000330517	-0.00268886	-0.000817289	-0.00168273	0.000497175	-0.00193108	0.00113754	-0.00123203	0.000429281
24	Alpine-Carpathian	Italy	46.18	10.63	+	+	M	M. Gobbi	Trientino-Alto Adige	2017	ITX	0.00531608	0.00335993	-0.0134192	0.000769059	-0.0077252	0.0113824	-0.00491035	-0.00747516	-0.0122972	0.000446626	0.00142543	0.00525843	0.00588557	0.00861153	0.000197923	-0.000420442	0.00344966	-0.000506167	-0.000961748	0.000538605	0.00307456	-0.000538256	-0.00156437	-2.41695e-06	-0.00422475	-0.000879368	-0.000529946	0.000901113	0.000820012	0.000576317	0.00010638	0.00208962	0.000521092	0.00305978	4.32735e-05	-0.000954467	-3.89054e-05	-0.000219604
25	Alpine-Carpathian	Italy	46.24	10.77	-	+	F	M. Gobbi	Trientino-Alto Adige	2018	ITX	-0.0170414	-0.0108868	0.00984055	0.00861876	0.017373	0.00828815	-0.00510962	0.00643318	0.000560208	-0.00522142	-0.00277081	-0.00539952	0.000179202	0.000152412	-0.00242323	-5.55352e-05	-0.00505531	-0.00137874	-0.00207188	-0.00252302	1.52854e-05	-0.00157479	-0.00106085	-0.00180875	0.00266921	0.00142812	0.00154577	-0.000888604	0.00209198	-0.00131852	-0.000102539	0.00037896	-0.000144651	-0.00163976	-0.000606607	0.000599736	0.000989949	-0.000318035
26	Alpine-Carpathian	Italy	46.24	10.77	-	+	F	M. Gobbi	Trientino-Alto Adige	2018	ITX	0.00551257	-0.00246982	0.0129598	0.0083291	-0.00692462	-0.00901516	-0.00628862	0.00271988	0.00129758	-0.00405355	0.00281299	-0.00984177	-0.00239558	-0.00390536	0.000668984	-0.00240565	0.000579813	0.000729463	-0.000697593	0.00348739	6.45458e-06	0.00175081	-0.000463862	-0.00187983	-0.00100024	-0.00240731	0.00331193	9.02608e-05	0.00101991	-0.00272088	5.29148e-05	0.000799462	0.00123495	0.000225962	-0.000589909	-0.000176954	0.000418347	-0.000740698
27	Alpine-Carpathian	Italy	46.28	10.75	-	+	F	M. Gobbi	Trientino-Alto Adige	2018	ITX	-0.0134162	0.000705944	-0.00787673	0.0162081	0.00026761	0.00179869	-0.00375959	-0.00239493	-0.00450572	-0.00954547	-0.00873891	0.00381485	-0.00507559	-0.00202909	-0.00273516	-0.00308509	-0.0016605	-0.00318043	-0.00424471	-0.00296357	0.000832188	0.000272402	-0.00141319	0.00283093	-0.00237914	-0.00010423	0.000645856	0.000597312	0.00118739	0.0037269	0.000747688	0.00186734	-0.00223148	0.00106726	0.00129478	2.60412e-05	-0.000675872	0.00164889
28	Alpine-Carpathian	Italy	46.28	10.75	-	+	F	M. Gobbi	Trientino-Alto Adige	2018	ITX	-0.00662878	0.0032665	0.00426626	-0.0177912	-0.0045583	0.00218917	0.00136208	0.00262822	-0.00505347	-0.00470309	0.00434114	0.00361276	-0.00568234	0.00131552	0.00302193	-0.00311892	-0.00045192	-0.00170414	-0.00222355	0.00240326	0.00188099	0.000786687	-0.000920704	-0.00278007	-0.000627933	-0.00103082	-0.00153765	-0.000475475	0.00148127	0.00028446	-0.00132767	4.76224e-05	0.000320907	0.000172153	-0.00025969	0.000592001	-0.000492288	0.000193633
29	Alpine-Carpathian	Italy	46.28	10.75	-	+	F	M. Gobbi	Trientino-Alto Adige	2018	ITX	0.0126306	0.0118979	-0.0034317	-0.00434887	0.0103245	-0.00390811	-0.0107982	0.000595047	0.00676501	0.00392959	-0.00471857	0.000767724	-0.00401729	0.000356323	-0.000930474	-0.00444886	-0.00140115	-0.00467873	0.000602897	-0.00106124	-0.00241565	0.00215224	-0.000594108	0.0012264	-0.00101671	-0.00149837	-0.00299203	-0.000610462	-0.000113229	-0.000883585	0.00025878	0.000700763	-0.00133361	-2.20923e-05	-0.000248917	-0.000384151	-7.30313e-05	-0.000291968
30	Alpine-Carpathian	Poland	49.21	22.32	-	+	M	J. Goczał	Cisna	2016	PLX	-0.0243728	-0.00113182	-0.00754862	-0.00245881	0.00687309	-0.000135033	0.00127772	-0.00181114	-0.000806855	0.00153578	0.00598748	-0.00130492	-0.0062112	0.00181782	-0.00351432	0.00156918	0.00150662	0.000411585	0.000646709	0.0013024	0.00220469	-0.00197588	0.00268026	0.00354374	-0.00258513	-0.00135482	0.000348315	-0.000642684	-0.00101665	-0.000737888	-0.000185317	-0.00101702	0.000559865	0.00148532	-0.000353193	-0.000167612	-0.00136036	-0.000131537
31	Alpine-Carpathian	Poland	49.21	22.32	-	+	M	J. Goczał	Cisna	2016	PLX	-0.00350208	0.00488008	-0.0024958	0.0040457	-0.00495956	-0.00379104	-0.00138383	0.00249055	0.00231255	0.0014276	-0.00466368	-0.00291424	0.00255918	-0.00567029	-0.00711844	0.00124227	-0.00038079	0.00102729	0.000777703	0.00354248	0.00243817	0.00295983	0.000503944	0.0012923	-0.000200636	0.000109133	-0.00160229	-0.000174245	-0.000469035	0.000649974	-0.000269432	-0.00176958	-0.00106877	-0.0009584	-0.000907923	0.000173303	-0.000789146	-0.00041538
32	Alpine-Carpathian	Poland	49.21	22.32	-	+	M	J. Goczał	Cisna	2016	PLX	-0.00196341	0.000477188	-0.00463665	0.00370396	0.0146238	-0.00721383	-0.00709364	0.013434	-0.00186765	0.0108135	0.0047963	0.00330624	-6.92438e-06	-0.00158502	0.0028335	-0.000361186	-0.00309072	0.000927609	-0.00499642	0.00166692	0.0030722	0.00139745	-9.21356e-05	-0.000118485	0.0013559	-0.00117999	-7.28097e-05	0.000785048	-0.00103521	-0.000207036	-0.00107594	0.000207366	-0.00108894	0.00126936	-0.00110129	-0.000558893	-0.000241185	-0.000568628
33	Alpine-Carpathian	Poland	49.21	22.32	-	+	F	J. Goczał	Cisna	2016	PLX	-0.00450497	0.00166253	0.00291322	-0.00556365	0.00590981	0.00823838	0.00185468	0.00400432	-0.0004682	0.00325346	-0.00633667	0.00133224	0.00752744	-0.00471224	0.000867526	0.00114592	0.00607996	-0.000761353	0.000582422	-0.00248739	0.00123158	0.00245925	-0.00104641	0.00097445	-0.000648325	-0.000838709	0.000726858	-0.000433497	-0.000138413	-0.00146918	-0.00031561	0.00039266	-0.000104661	0.00123576	0.000245802	-0.000369725	-0.000489598	-0.00162367
34	Alpine-Carpathian	Poland	49.21	22.32	-	+	M	J. Goczał	Cisna	2016	PLX	-0.011563	0.0072055	-0.00358897	0.00844676	-0.00576259	0.010052	-0.00875877	0.00280447	0.00341761	0.00367419	0.00529813	0.00671833	-0.00137292	-0.00299328	-0.000530321	-0.00560561	0.000536019	-5.16725e-05	-0.00251391	-0.000689407	-0.00188819	-0.00163875	0.0025841	0.00126015	-0.000162284	0.000551596	-0.000195145	0.000230734	-9.9701e-05	0.0001835	0.000299116	-0.000336955	-0.000583913	0.00143741	0.000781243	0.000207438	-0.000238961	0.00025907
35	Alpine-Carpathian	Poland	49.21	22.32	-	+	M	J. Goczał	Cisna	2016	PLX	-0.00836646	0.00848245	-0.00209799	0.00261854	0.00723529	-0.00656304	-0.0111788	6.8459e-05	-0.0052388	-0.00574409	-0.0016724	0.00342784	-0.000768985	-0.00416201	-0.00341368	0.00673081	-0.00107015	0.00248398	0.00249143	-0.00298355	-0.00225256	0.000451689	-0.0036269	0.00122091	0.00131879	-0.000236568	-0.000672617	0.000869039	-0.000209488	0.00123288	0.000247998	0.000874559	-3.13439e-05	0.00141143	-0.000711523	7.63074e-05	-0.00050219	-0.000103195
36	Alpine-Carpathian	Poland	49.21	22.32	-	+	M	J. Goczał	Cisna	2016	PLX	-0.024423	0.000511637	-0.0177503	0.00493836	-0.00787369	-0.00590555	-0.00538183	0.00243676	-0.001243	-0.00795455	0.00333444	0.000178206	-0.00445109	0.000293593	0.00388122	-0.00450863	0.00490043	-0.00209808	0.00162742	0.00121348	0.00467439	-0.000636765	0.00546752	-0.000135473	0.00167863	0.00283134	0.00252969	-0.000834365	0.000951084	-0.000150952	-0.00354189	-0.00143935	-0.000206678	0.00109747	-0.000780181	-0.00170778	-0.000538116	0.000153818
37	Alpine-Carpathian	Poland	49.21	22.32	-	+	F	J. Goczał	Cisna	2016	PLX	-0.0105006	0.00847221	-0.0176516	0.0105354	-0.000530611	-0.00065165	0.00354414	0.00274594	0.00713597	-0.00180397	-0.00369119	-0.00665299	0.00205129	0.00239608	-0.00319185	0.00104537	0.00549191	0.00261921	0.00137539	-0.000100099	0.00161902	-0.00385988	0.00201527	-0.0026272	0.00286883	-0.00311662	7.38702e-05	-0.00216848	0.000953629	0.00126149	0.000212626	0.00130553	8.22285e-05	-0.000867133	0.000682001	-0.000609982	0.000121011	-0.000689927
38	Alpine-Carpathian	Poland	49.21	22.32	-	+	F	J. Goczał	Cisna	2016	PLX	-0.00969136	0.00882466	-0.000905144	-0.020741	-0.0098514	0.00701563	-0.00128202	0.00187113	-0.00637155	0.0054111	0.00462269	-0.00184954	-0.000561771	-0.00423071	0.000659652	0.00295705	-0.0015175	-0.000136087	0.000120817	0.000464799	0.0037553	-0.00557789	-0.00263136	0.00455648	0.00356747	-0.00138524	0.00126039	0.000328131	0.000335789	-0.000317075	0.00178402	0.00132675	0.0003897	0.000652811	-0.000765373	0.00019117	-0.000563138	0.00053339
39	Alpine-Carpathian	Poland	49.21	22.32	-	+	F	J. Goczał	Cisna	2016	PLX	-0.0234592	-0.00372077	-0.0179674	0.0036849	7.63705e-05	-0.00141294	-0.000295637	-0.00342581	-0.00245099	0.00280034	-0.000326048	-0.00347658	0.00587793	-0.00563665	0.00120598	-0.000171197	0.000471925	-0.00378773	0.00533486	0.0109651	-0.00667447	-0.00330023	-0.00462326	-0.00246597	-0.00498291	-0.00180594	0.00145708	-0.00270441	-0.000493146	0.00640657	0.00189303	0.000736609	-0.00308061	0.0029661	-0.00386278	-0.00259676	0.00043534	-0.00103902
40	Alpine-Carpathian	Poland	49.21	22.32	-	+	M	J. Goczał	Cisna	2013	PLX	-0.0246714	-0.00410794	0.00335291	0.0122544	-0.0115603	-0.00262622	-0.0149558	-0.00486758	0.00408953	0.00152347	0.0037337	-0.00474676	-0.00060399	0.00264083	0.000646179	-0.00112456	-0.00167648	0.00231208	0.00233143	-0.00451837	-0.000471778	0.00313089	-0.00277618	-0.00147523	0.00242455	0.000810979	-0.00039347	-0.000241931	3.97348e-05	0.00132884	-0.000658988	0.000189955	-1.99315e-05	-0.00104547	0.000247423	-0.0002211	0.000423725	-9.62687e-05
41	Alpine-Carpathian	Poland	49.21	22.32	-	+	F	J. Goczał	Cisna	2013	PLX	0.0121675	-0.0197078	0.00850244	-0.00394092	0.00307068	0.0011006	-0.00606032	0.00985673	0.00518894	0.0056486	0.00443086	-0.00444077	-0.00110122	0.0026521	-0.000606299	0.00110301	-0.00460624	0.00246445	-0.00271937	0.00224283	0.00287403	-0.00230822	-0.00191355	0.000118499	-0.00108638	-0.000896413	0.00178988	0.000354474	-0.000575595	0.000641227	-0.00138831	0.000896616	8.5434e-05	0.00109122	-0.00106815	5.52152e-05	-0.000381122	-0.000745777
42	Alpine-Carpathian	Poland	49.21	22.32	-	+	M	J. Goczał	Cisna	2013	PLX	-0.0171517	-0.00922992	0.00118766	-0.00599888	0.00456993	-0.00529208	-0.0106689	0.00616299	0.00285413	0.00195391	0.000930131	0.00627909	-0.0041476	0.00273509	-0.00352049	0.0034886	-0.000252625	0.00335196	-0.000709484	0.00267055	-0.000199082	0.00127394	0.00233756	-0.000194546	-0.0014358	0.00177057	0.00109123	0.000114682	1.52743e-05	-0.000458703	-6.46944e-05	3.68786e-05	-0.000413506	-0.000417317	-0.00107845	0.000882825	-0.000136665	0.000712111
43	Alpine-Carpathian	Poland	49.21	22.32	-	+	M	J. Goczał	Cisna	2013	PLX	-0.0127766	-0.00239347	-0.00447846	0.00491338	-0.00633102	0.00488789	-0.0048074	0.00390741	0.00236998	0.00127537	0.00370606	0.00337079	-0.00347874	-0.00131766	0.00471936	0.000596669	-0.000821766	0.000529559	0.0023613	-0.00196708	0.000244259	-0.000895329	-0.000453393	0.00125056	-0.000366684	0.000780418	0.00373928	-0.00172307	-0.000353242	0.00279974	0.00058906	-0.00104098	0.00217551	-0.00160016	-0.000111972	-0.000507441	0.000355646	0.00133354
44	Alpine-Carpathian	Poland	49.21	22.32	-	+	F	J. Goczał	Cisna	2013	PLX	0.00875997	0.00392226	0.00932164	-0.00755873	-0.00907339	-0.005829	0.00410357	0.00195442	0.00230609	-0.000972461	-0.000436831	0.00155664	0.000743818	-0.00510032	-0.000589712	-0.00116155	-0.000243793	0.000366686	0.000704006	-0.00273924	0.00223157	-0.002539	0.00521708	0.000494302	-0.000999228	2.26236e-05	0.000587987	0.000266087	0.00158541	-0.000808529	0.000381516	0.000809894	2.01323e-05	0.000871708	0.000322663	0.000321976	-0.000216715	-0.00108096
45	Alpine-Carpathian	Poland	49.21	22.32	-	+	F	J. Goczał	Cisna	2013	PLX	0.00651467	0.0119456	-0.00311728	0.00398942	-0.00389905	-0.0112067	-0.00259912	0.00692981	0.00307834	0.00272691	0.00338444	0.00204039	0.00148619	-0.00336806	-0.000719219	-0.00382113	-0.00490282	0.000654168	0.0034413	-0.00137959	0.00225422	0.00133262	0.00147811	0.00103841	0.00296042	-0.000960169	-0.00106339	0.000805514	-1.66842e-06	-0.00176887	-0.00126967	0.000291785	0.000879084	0.000895819	0.000462066	0.00157905	-0.000282456	-0.000822165
46	Alpine-Carpathian	Poland	49.21	22.32	-	+	F	J. Goczał	Cisna	2013	PLX	0.00403115	-0.00205456	-0.00634135	-0.0112314	0.0195087	-0.00298518	0.000457985	0.00161782	-0.00200585	0.0048022	0.0156997	-0.00459356	0.00424311	-0.00860952	-0.00216246	0.000112338	0.00046213	0.00687254	-0.00125187	-0.00229345	0.00556625	-0.00302516	0.00126939	0.000790358	0.00227508	-0.000846243	-0.00210954	-0.000778407	0.00309044	0.00289089	-0.00334545	0.00164616	0.00162264	-0.000794178	-0.00102807	-0.00298366	0.000581456	0.000908934
47	Alpine-Carpathian	Poland	49.21	22.32	+	+	M	J. Goczał	Cisna	2016	PLX	0.00409285	0.00951688	0.00123548	0.0102261	2.30906e-05	0.0105545	-0.010494	-0.00141299	-0.00150546	0.00117804	0.00215425	-0.00108725	0.000784642	0.000529033	0.00269579	0.00221888	0.00201141	-0.00321836	0.000198422	1.29845e-05	0.00168081	-0.000400822	0.00395441	-0.00356947	0.000552601	-0.000413361	-0.00251159	0.0023698	0.000737963	8.9012e-05	0.00117142	-0.000304546	-2.72626e-05	-0.0010341	-0.000277604	0.00234416	0.00034664	-0.00197766
48	Alpine-Carpathian	Poland	49.21	22.32	+	+	F	J. Goczał	Cisna	2016	PLX	-0.00720358	0.0184185	-0.00215577	-0.00587052	-0.010474	-0.0119934	0.00951089	0.00791333	-0.00138726	-0.00736852	0.00690538	-0.00170029	0.00379787	0.00276364	-0.00321319	-0.001311	-0.00119687	0.00103892	0.000915244	0.00405519	-0.000845906	0.000197073	0.00270766	0.000858287	-0.00117063	0.000743983	-0.00049283	0.000907734	0.000172111	-0.00236781	0.000363715	0.00232059	0.000759464	0.000656759	0.000684754	-0.00189936	0.000387507	-0.0008739
49	Alpine-Carpathian	Poland	49.21	22.32	+	+	M	J. Goczał	Cisna	2016	PLX	-0.00638199	0.00838675	-0.00796974	-0.00954234	-0.00608939	0.00323055	-0.000654759	-0.00411225	-0.000102033	0.00476521	0.00327091	0.00321672	-0.00136794	-0.00237099	-0.00446136	-0.00014591	0.00334746	0.00344775	0.00172637	0.000808876	-0.00257906	-0.00334832	-0.000933475	0.00296774	-0.000280823	0.000588685	-0.00308938	-0.00264029	0.000566086	-0.000685757	-0.00135678	-0.000401269	0.000893181	0.000845719	-9.7632e-05	-0.000198415	-0.00038385	-0.000525386
50	Alpine-Carpathian	Poland	49.21	22.32	+	+	F	J. Goczał	Cisna	2016	PLX	-0.00554925	0.0193216	0.00364814	0.0144445	0.0081638	-0.00374277	0.000768878	0.00660383	0.00833052	0.0034409	-0.00392298	0.00321126	0.00224126	0.000669406	0.00333467	0.00201787	0.00168432	-0.00127196	0.001713	0.000105279	0.00200944	0.00153131	0.000774255	-0.000263894	-0.000708056	0.00150516	0.00122919	-0.000718745	0.000695341	-0.00093604	-0.000330792	0.000219437	-0.000668608	0.000744689	0.00174835	-0.0016225	0.000810496	-0.000116704
51	Alpine-Carpathian	Poland	49.21	22.32	+	+	M	J. Goczał	Cisna	2016	PLX	-0.00318339	-0.00354873	0.0134619	0.00540577	-0.00457868	-0.00378389	-0.0135337	-0.00246573	0.00013375	0.00595653	0.00171673	0.000246171	-0.00154887	-0.00138533	0.00274333	0.00456841	0.00178372	0.000728438	0.00301753	0.00152442	0.00184795	-0.000675455	0.00189515	0.00513397	0.00325459	-0.0013366	-0.00162644	0.0019981	0.000826189	0.00132339	-0.00148642	0.00119192	-0.000248192	-0.00146433	0.00145862	-0.00128922	-0.000215659	9.5802e-05
52	Alpine-Carpathian	Poland	49.21	22.32	-	+	M	J. Goczał	Cisna	2016	PLX	-0.00022754	0.000443829	0.0161724	0.00341059	-0.0148112	0.00366196	-0.00630865	-0.00449239	-0.00112373	0.000108681	0.00266899	-0.00163204	0.00215158	-0.000252321	-0.00536167	0.00152294	0.00123182	-0.000766899	0.000322026	0.00309388	-0.0012418	-0.00125429	0.0010327	0.00279252	0.00273731	0.000124328	0.000929992	-0.00156646	-0.00146289	0.000443943	-0.000466238	0.000420363	-8.41869e-05	-3.50463e-05	0.00182102	-0.000724315	-0.000641203	-0.000458796
53	Alpine-Carpathian	Poland	49.21	22.32	+	+	F	J. Goczał	Cisna	2016	PLX	-0.0100021	0.00187873	0.0137355	-0.00236399	-0.000526634	0.00652563	0.000199028	0.00122464	-0.00269224	0.00150352	0.00400283	6.16994e-07	0.00284	-0.00244357	-0.00217804	-0.00372735	-0.000419044	-0.00191151	0.000643088	0.000295436	-0.00177756	-0.00129315	0.000672526	-0.00187306	-0.00119328	0.00277618	0.00135612	-0.000215302	-0.00163785	-0.000137538	-0.00213921	-0.000834431	-0.000649753	-0.000161861	0.000605909	5.24804e-07	-0.000919435	-0.000826844
54	Alpine-Carpathian	Poland	49.21	22.32	+	+	F	J. Goczał	Cisna	2016	PLX	0.00170979	-0.00325873	0.0172526	0.00185957	0.00358071	0.00372747	0.000256139	0.00217639	0.00560376	0.00915148	0.000743388	0.0016929	0.00215973	0.00165691	-0.00135767	-0.00374959	-0.00257987	-0.00380147	-0.00278825	0.000682758	-0.00155164	-0.00091008	0.000240533	0.00182475	4.2176e-05	0.000375686	0.0010297	-0.000923603	-4.83727e-05	0.0010039	0.00139822	-0.00100285	-0.00193154	-0.00100197	-0.000705598	-0.00216721	-0.000720506	-0.000381738
55	Alpine-Carpathian	Poland	49.21	22.32	+	+	F	J. Goczał	Cisna	2016	PLX	-0.0135704	0.00628149	-0.0100366	0.00115776	-0.00601098	0.00217989	0.00130502	0.00493096	0.00397555	0.0069214	0.00380349	-0.00163567	0.00456085	0.00179036	0.00527338	0.00206816	-0.000640303	-0.00261896	-0.000392137	-0.00169447	0.0016309	0.000878882	-0.00157295	-0.00106378	0.00201318	0.000699623	-0.000123159	-0.000679719	-0.000822035	0.00110404	-8.28449e-05	0.000779903	-0.000157592	-0.000486547	0.000249841	0.000534323	-0.000593765	-0.000153544
56	Alpine-Carpathian	Poland	49.21	22.32	+	+	M	J. Goczał	Cisna	2016	PLX	0.000485056	0.0196954	0.0123273	-0.00683177	-0.00386852	0.000338483	-0.00863927	0.00797156	-0.000553034	0.000530628	0.00453728	0.00599135	-0.00499594	-0.00785844	0.000505955	0.00962188	0.0012213	-0.00322778	0.00410684	-0.00408739	-0.000486326	0.00177316	-0.00394468	-0.00285855	-0.00218525	-0.00104589	-0.00199329	-0.00134917	0.00184521	-0.000504003	0.00101011	3.7347e-05	-0.000335251	4.89024e-05	-0.000722568	-0.000770666	-0.000105061	-0.000421838
57	Alpine-Carpathian	Poland	49.21	22.32	+	+	M	J. Goczał	Cisna	2016	PLX	-0.0145804	-0.00618545	0.0179993	-0.00568181	0.00476852	0.010847	0.00310384	-0.0144704	0.00625597	-0.00170285	0.00061177	-0.00109236	0.0029785	0.000294123	-0.00172447	-0.00334111	-0.00109271	-0.00124474	0.00275798	-0.00198718	0.000646429	0.00238258	-0.00137248	0.00118446	-0.000232815	-0.00202619	-0.000547683	0.00116628	0.00216767	-0.00043464	-0.00140788	-0.000101673	0.000417864	0.000614739	0.00014135	0.000803684	-3.93163e-05	-0.000517441
58	Alpine-Carpathian	Poland	49.21	22.32	+	+	M	J. Goczał	Cisna	2016	PLX	-0.0180364	0.0186584	-0.00863771	0.00458298	-0.00336227	0.00317844	-0.00755947	-0.000815327	0.00450198	0.00245843	0.000379073	0.00469944	-0.000981355	-0.00552309	0.00213719	0.00575114	0.000692041	0.00166604	0.00329629	0.00192162	-0.00209063	0.0014215	-0.000469041	-0.000737451	0.000991188	0.00216891	0.00122737	0.00107563	0.000323991	-0.000891749	0.00149918	0.00088853	6.44242e-05	0.000310456	0.000456972	0.00119496	-0.000485101	-2.92379e-05
59	Alpine-Carpathian	Poland	49.21	22.32	+	+	M	J. Goczał	Cisna	2016	PLX	0.00796014	0.00408733	0.0206774	-0.00284137	-0.000239841	0.00444803	-0.0112968	-0.000234669	0.00233739	-0.000307606	0.000227115	-8.72187e-05	0.00523039	-0.00273684	-0.00558055	-0.000583691	-0.00127033	0.00170999	0.000398997	-0.000824784	0.000168786	-0.0013515	0.00492032	-0.000873258	-0.000677434	-0.00068029	0.00119228	0.000954193	-1.99803e-05	0.000373062	-0.00187953	-0.00153915	-0.000197079	0.00148883	0.000817809	0.000771927	0.00189253	0.000153538
60	Alpine-Carpathian	Poland	49.21	22.32	+	+	F	J. Goczał	Cisna	2016	PLX	-0.007542	0.011694	-0.00430644	0.00625783	-0.00636595	-0.000783578	0.0038647	0.0044261	0.000341362	0.00484403	-7.89689e-05	0.00322218	-0.00328023	0.000826187	-0.00405025	-0.00115735	0.00258438	-0.00348646	-0.00280108	0.00169297	0.00140304	0.000893129	0.000773948	-0.00053753	2.04843e-05	0.00241916	-0.00229121	0.000830818	-0.00187219	0.00153699	0.000319366	9.21961e-05	0.00168023	-0.00189585	0.00215208	-0.000270412	0.000116893	-0.000794922
61	Alpine-Carpathian	Poland	49.21	22.32	-	+	F	J. Goczał	Cisna	2016	PLX	-0.0051124	-0.0034147	-0.0058338	0.000628937	0.00659675	0.00976651	0.000907955	-0.00315296	-0.00450022	-0.00108622	-0.00327534	8.69258e-05	-0.00333735	-0.00282425	-0.00265598	0.00219909	0.001582	-0.0012459	0.00172007	0.00177418	-0.00118061	-0.00170964	-0.000822521	0.000143669	-0.000831505	0.000649947	-0.00164323	5.05805e-05	0.000633319	0.000594472	-0.00278626	0.000211468	-0.00148438	-0.00137055	0.000175833	0.000520844	-0.000717653	-3.18729e-05
62	Alpine-Carpathian	Poland	49.21	22.32	+	+	M	J. Goczał	Cisna	2016	PLX	-0.0150996	0.00169829	0.0069504	0.012992	0.012241	0.00822231	-0.0116779	-0.00408063	0.0063561	-0.00200152	0.00326588	0.00107109	0.000595742	0.000929419	-0.00479815	0.00359571	0.000993842	-0.00178415	0.00298057	0.000406623	0.00182941	-0.000745154	0.000692303	-0.00090733	0.00137443	0.000384536	-0.000636263	-0.000580501	-0.000627724	-0.000214794	0.000409676	0.000342197	-0.000229295	0.00113709	9.14934e-05	-8.95764e-05	0.000323593	0.000356985
63	Alpine-Carpathian	Poland	50.7	20.37	+	+	M	J. Goczał	Mnichow	2017	PLX	-0.0171502	-0.00230676	-0.00563077	-0.00596873	-0.00395915	0.00465985	-2.32663e-05	0.00765304	0.00336862	-0.0033125	0.0045266	0.00422518	0.000722786	0.00262527	-8.71853e-05	0.00121225	-0.00225986	0.00065669	0.000291378	0.000869002	-1.75272e-05	-0.000548688	-3.96968e-05	0.00192337	0.00236041	0.00227627	-0.00102281	0.000617999	-0.000187909	0.000809134	0.000876871	-0.000567241	0.00121718	0.00175852	0.00129467	-0.000308761	-0.000153306	0.00129389
64	Alpine-Carpathian	Poland	49.13	22.73	-	+	F	musem coll.	Muczne	2005	PLX	-0.00872816	-0.000642305	-0.00847733	-0.0139135	0.000816689	0.0010552	-0.0171395	0.00219886	0.00158968	-0.00777649	-0.00344645	0.00212307	0.00519466	0.000103206	-0.00337505	0.00143351	-0.00151107	0.00126625	-0.00378639	-0.00123854	0.00267991	-0.000946688	-0.00234337	0.000143712	4.03846e-05	-0.001109	-0.000395294	0.00156855	-0.00101575	-0.000779738	0.000572466	-0.00207944	-0.000293007	0.001153	0.00152904	-0.00120722	0.00054488	0.000217637
65	Alpine-Carpathian	Poland	49.13	22.73	-	+	F	musem coll.	Muczne	2005	PLX	0.00628581	0.0167175	9.90177e-05	-0.00169342	0.00979333	-0.006021	-0.00472184	0.00980812	0.00492065	0.00379423	-0.00107102	-0.00208328	0.00536191	-0.00417498	0.00354736	-0.00320063	0.00288691	0.0054083	-0.000998149	-0.00178552	0.00116392	0.000556378	-0.00417643	0.00172053	-0.000842046	-0.00100534	0.0019148	0.00160823	-0.00214281	0.00274247	-0.000932085	-0.000680977	0.000707209	0.000773798	8.45572e-05	-0.00062764	-0.000351891	0.00016482
66	Alpine-Carpathian	Poland	49.13	22.73	-	+	F	musem coll.	Muczne	2005	PLX	0.00558732	-0.011154	0.0110096	-0.0068505	-0.00405189	-0.000269917	-0.00729581	0.00687921	0.00811668	0.000259122	-0.0034779	-0.000288782	0.00615348	1.45304e-05	-0.00221265	-0.0012893	-0.00449856	-0.00372244	0.0024103	-9.11815e-06	0.00328349	-0.000481058	0.000718854	-0.00101284	-0.00198888	-0.00101436	-0.00204915	0.0015811	-0.00136547	0.00157154	0.000598941	0.000853488	0.000790529	-0.000849698	-0.000273881	-9.0521e-05	0.000354686	-0.00085495
67	Alpine-Carpathian	Poland	49.13	22.73	-	+	F	musem coll.	Muczne	2005	PLX	-0.00393556	0.00113354	-0.00556631	-0.00676713	-0.0119318	0.00123817	-0.00945486	0.00887294	0.00888537	-0.00132535	0.000118686	-0.00746204	0.00488461	-0.00379541	-0.00517955	-0.00332494	0.0025533	0.0024193	0.00052715	-0.00195506	-0.000937103	0.00182253	-0.0013848	0.00283875	-0.000298169	0.00341322	-0.000300495	-0.0003227	0.0009909	0.00132058	-0.00188195	-0.000382183	-0.000326763	-0.0013979	0.00039377	-0.000212793	-0.000732856	-0.000411679
68	Alpine-Carpathian	Poland	49.13	22.73	-	+	M	musem coll.	Muczne	2005	PLX	-0.0167902	0.0118834	-0.00960426	-0.00443558	0.00567935	0.00297552	0.00258958	-0.00346674	-0.00155097	-0.00663262	-0.00612658	0.00283048	0.00842365	-0.00161034	0.00172951	0.00185259	0.00302145	0.00295032	-0.000715613	0.00203949	0.000325317	0.00250341	0.000818292	0.00108925	-0.00180707	0.000353394	0.000315341	0.00241553	0.000330929	-0.00099463	-0.000260321	0.000859777	0.0026001	-0.000131023	0.000325779	0.00202408	0.00116382	3.66121e-05
69	Alpine-Carpathian	Poland	49.13	22.73	+	+	F	musem coll.	Muczne	2005	PLX	-0.00093057	0.00617043	-0.00326413	-0.0153251	-0.00790963	0.004086	-0.00502005	0.000342023	-0.00671309	-0.000398129	0.00220503	-0.000147724	0.00015909	0.00189918	0.00325372	-0.00447926	-0.00149649	-0.000204611	-0.000672811	-0.000868338	0.000757989	-0.000762856	-0.000746425	-0.00216186	0.0013109	-0.00097124	-0.000330941	0.00205461	0.0004226	-0.00114543	-0.000555724	0.00106222	-0.00103073	0.000344898	-0.000134312	-0.000307868	0.000652144	0.000878456
70	Alpine-Carpathian	Poland	49.13	22.73	+	+	M	musem coll.	Muczne	2005	PLX	-0.0171294	-0.00720729	-0.0105597	-0.0292624	0.00264162	0.0026954	-0.00218885	0.000484971	0.00570795	0.00169514	0.00251604	-0.00146314	-0.00488582	-0.00466804	-0.00362458	0.00220151	-0.00388482	0.0010198	0.00480663	-0.00327244	0.000452896	0.00177287	-0.00320286	-0.0031294	0.00307918	0.00148187	-0.00146158	0.000413617	-0.000369571	-0.00078691	-0.000503039	0.000861657	-0.00121639	0.00121295	-0.000129861	0.000396261	0.00137017	-0.000539207
71	Alpine-Carpathian	Poland	49.13	22.73	+	+	F	musem coll.	Muczne	2005	PLX	-0.00588233	-0.00176888	0.00360242	-0.0071099	0.00373683	0.00441225	-0.00685403	-0.00258981	0.000112105	0.00233688	0.00813077	0.00234293	0.00226957	-0.00353417	0.00585083	0.00280545	0.00134145	-0.0010592	-0.00437125	0.00297573	0.00510969	-0.00190325	0.000793863	-0.000902615	-0.00352459	-0.00197414	0.00285444	0.00106906	0.00140929	0.00145471	0.000194293	-0.000860193	-0.000661866	-0.00118746	0.00194877	0.000637445	0.000757086	-0.000208352
72	Alpine-Carpathian	Poland	49.13	22.73	+	+	F	musem coll.	Muczne	2005	PLX	0.0179449	0.0088052	0.00994523	0.00532518	-0.00225928	0.00796738	-0.00259496	0.00123556	-0.000115118	-0.0013629	-0.00104536	-0.00556047	0.00230454	0.00142621	-0.00456924	0.000437104	-0.00353969	0.000731248	0.000944641	0.00175822	0.00162072	0.00102704	0.000761034	0.000861304	-0.00075365	-0.000167051	0.00127779	-0.000974459	0.00175482	-1.98251e-05	0.000143831	-0.00218506	0.000683132	-0.00146389	-5.1691e-06	-5.35346e-05	9.26974e-05	-0.000929584
73	Alpine-Carpathian	Poland	49.13	22.73	+	+	M	musem coll.	Muczne	2005	PLX	0.017559	-0.0162533	0.00637887	-0.00506468	-0.0145448	0.00754867	-0.00492477	0.00141557	0.00790511	-0.00240398	0.00477407	0.00650707	-0.000915401	0.00493786	0.000992346	-0.00093963	-0.00135972	0.00493267	0.0023295	-0.000243345	0.0012499	0.00154265	-0.00215286	0.00204364	0.00107595	-0.000222316	-0.00114502	0.000671012	-0.00105647	0.000292494	-0.000961538	0.000450934	0.000182754	-1.14382e-05	-0.00122736	0.000248444	-0.000139085	-0.000569592
74	Alpine-Carpathian	Poland	49.13	22.73	+	+	F	musem coll.	Muczne	2005	PLX	-0.0177152	0.0183157	0.00190469	0.000993791	0.000426349	0.000694978	-0.00639166	0.000490207	-0.00278071	0.00543533	0.0022607	0.000484875	0.0025174	0.000343207	-0.0038971	-0.00619152	-0.000519813	0.00186521	0.00151299	-0.00375894	1.92756e-06	-0.000532107	0.000994578	0.000851166	-0.00124055	-0.00140731	-0.00101525	0.000195351	-0.000640525	0.00169134	-0.000396638	3.20693e-05	-0.000521232	-0.000564398	-0.000881175	0.0011334	-0.000379569	0.000777826
75	Alpine-Carpathian	Poland	49.13	22.73	+	+	M	musem coll.	Muczne	2005	PLX	-0.00430181	0.0163663	-0.005507	0.0169564	0.00569639	0.0058111	0.00737591	0.0101968	-0.00138159	-0.00277449	0.00223058	0.00171666	-0.00878382	0.000793139	0.0027274	-8.90796e-05	-5.7364e-05	0.0052411	-0.000884792	1.45285e-05	-6.49548e-05	-0.000518346	-0.000756439	-0.000402632	-0.00231176	-0.00259425	-0.00110474	0.00115081	-0.00266528	0.000135018	-9.37066e-05	0.000494849	-0.00116685	-0.000830796	8.40555e-06	0.00147984	0.00146751	-0.000548088
76	Alpine-Carpathian	Poland	49.13	22.73	+	+	M	musem coll.	Muczne	2005	PLX	0.0182079	-0.00412248	-0.0110138	0.0156502	0.0106093	0.0035695	-0.0135531	-0.00187297	0.00378794	-0.000932984	-0.00205551	0.00304584	-0.00148948	-0.0007938	-0.000556474	0.00086441	-0.00169385	0.000955391	0.000996826	-0.00146731	-4.3718e-05	8.66622e-06	-0.000674612	0.00137788	-0.00062929	-0.000181049	0.00131043	-0.00032367	-0.000895141	0.000883419	-0.0014601	0.00180894	-1.65533e-05	-0.000819979	0.00132717	-0.000175122	-0.000682033	-0.000758363
77	Alpine-Carpathian	Poland	49.13	22.73	+	+	M	musem coll.	Muczne	2005	PLX	0.0122834	0.00916391	-0.0199016	-0.0173436	-0.0198068	-0.0132707	-0.00424294	0.00323924	-0.00470219	-0.00550127	-0.00279441	-0.00351218	-0.0023397	-0.00260141	0.000258968	0.00471898	0.00127002	0.00436718	0.000878353	0.00185292	0.00265935	4.26312e-05	0.00100301	0.00215746	-0.00350367	-0.00191498	-1.26916e-05	-0.000225579	-0.00193321	0.00114897	-0.00200805	0.00175653	0.000269545	-0.000254627	0.000787617	0.000602087	2.28082e-05	0.000407336
78	Alpine-Carpathian	Poland	49.41	20.55	+	-		R. Plewa	Pieniny Mts	2016	PLX
79	Alpine-Carpathian	Poland	49.41	20.55	+	-		R. Plewa	Pieniny Mts	2016	PLX
80	Alpine-Carpathian	Poland	49.41	20.55	+	-		R. Plewa	Pieniny Mts	2016	PLX
81	Alpine-Carpathian	Poland	49.45	20.61	+	-		J. Goczał	Radziejowa	2015	PLX
82	Alpine-Carpathian	Poland	49.45	20.61	+	-		J. Goczał	Radziejowa	2015	PLX
83	Alpine-Carpathian	Poland	49.45	20.61	+	-		J. Goczał	Radziejowa	2015	PLX
84	Alpine-Carpathian	Poland	49.45	20.61	+	-		J. Goczał	Radziejowa	2015	PLX
85	Alpine-Carpathian	Poland	49.45	20.61	+	-		J. Goczał	Radziejowa	2015	PLX
86	Alpine-Carpathian	Poland	49.45	20.61	+	-		J. Goczał	Radziejowa	2015	PLX
87	Alpine-Carpathian	Poland	49.45	20.61	+	-		J. Goczał	Radziejowa	2015	PLX
88	Alpine-Carpathian	Poland	49.45	20.61	+	-		J. Goczał	Radziejowa	2015	PLX
89	Alpine-Carpathian	Poland	49.45	20.61	+	-		J. Goczał	Radziejowa	2015	PLX
90	Alpine-Carpathian	Poland	49.45	20.61	+	-		J. Goczał	Radziejowa	2015	PLX
91	Alpine-Carpathian	Poland	49.45	20.61	+	-		J. Goczał	Radziejowa	2015	PLX
92	Alpine-Carpathian	Poland	49.45	20.61	+	-		J. Goczał	Radziejowa	2015	PLX
93	Alpine-Carpathian	Poland	49.45	20.61	+	-		J. Goczał	Radziejowa	2015	PLX
94	Alpine-Carpathian	Poland	49.45	20.61	+	-		J. Goczał	Radziejowa	2015	PLX
95	Alpine-Carpathian	Poland	49.45	20.61	+	-		J. Goczał	Radziejowa	2015	PLX
96	Alpine-Carpathian	Poland	49.45	20.61	+	-		J. Goczał	Radziejowa	2015	PLX
97	Alpine-Carpathian	Poland	50.59	21.81	+	-		R. Plewa	Tarnobrzeg	2002	PLX
98	Alpine-Carpathian	Poland	49.28	19.85	-	+	F	R. Rossa	Tatra Mts	2018	PLX	0.00709329	-0.0116073	-0.00057274	-0.00742165	0.0062077	0.0119613	-0.00519952	-0.00964528	-0.00178004	0.00369333	0.00510977	0.00268717	0.000229434	-0.000932753	-0.00231844	-0.00076414	0.000986614	-0.00417957	0.000824188	-0.0017565	0.00175836	-6.99282e-06	-0.00200798	0.000514306	-0.000731613	-0.00223533	0.00217774	0.00116347	-5.90246e-05	-0.000700576	0.00109016	-0.000866235	0.000752882	-0.00094275	0.000699479	-0.000107641	0.000887234	-0.000205086
99	Alpine-Carpathian	Poland	49.28	19.85	-	+	F	R. Rossa	Tatra Mts	2018	PLX	-0.00957477	0.0106816	0.00306017	0.000353856	0.0017641	0.00940745	-0.00320909	0.00536317	-0.00053943	-0.0014314	-0.0100714	-0.00348266	0.00300644	-0.00253687	-0.00157052	0.000674779	0.00256153	-0.0059871	0.00229368	-0.000267112	0.0050514	0.00108184	-0.00300419	-0.000219935	0.00103535	0.00389484	0.000440496	0.000457891	0.00033913	-0.00120243	-0.00201395	0.00116124	-0.000762134	-0.000275422	0.000610279	0.000391287	2.85986e-05	0.000481484
100	Alpine-Carpathian	Poland	49.28	19.85	-	+	F	R. Rossa	Tatra Mts	2018	PLX	-0.000203733	-0.0134574	-0.00473621	-0.00780472	-0.00618552	-0.00102969	-0.0119921	-0.00364828	-0.00235609	-0.00112679	-0.00210845	-0.00331719	-0.00312608	-0.0033031	0.00622192	-0.00613543	0.00113632	0.000363533	0.00501747	-0.00125314	0.00341918	0.000395099	0.00275819	0.00158484	0.0020409	0.00097139	-0.000181355	0.00025603	-0.00140834	-0.000695412	-0.000103509	-0.000148766	0.00156542	0.000452156	0.0011254	-0.00125491	-0.000686784	-0.000461309
101	Alpine-Carpathian	Poland	49.28	19.85	-	+	M	R. Rossa	Tatra Mts	2018	PLX	0.0262268	0.00485978	0.0102726	-0.00816074	-0.00505591	-0.00451768	-0.0070584	-0.00567585	-0.001659	0.00792047	0.00588998	-0.00105572	0.00185855	-0.00477842	0.0014236	-0.00628092	0.000114801	0.00178502	0.0055934	0.000785142	-0.00189089	-0.00111526	-0.000255594	0.000177783	-0.000301625	0.0014057	-0.000486966	0.00259015	0.000715195	0.0024674	0.000958541	-0.000672024	0.000532215	0.000271218	0.000759164	0.00105178	-0.000311902	0.000566855
102	Alpine-Carpathian	Poland	49.28	19.85	-	+	M	R. Rossa	Tatra Mts	2018	PLX	0.0137378	-0.00744753	0.01287	0.000184983	-0.00622203	-0.000869892	5.20598e-05	-0.0017535	0.00491276	-0.0119459	0.00034516	0.00249726	0.00373447	-0.00414133	0.00403359	-0.000609486	-0.000538429	-0.00339208	-0.000200234	-0.000509284	-1.00339e-05	-0.000275968	-0.000117744	0.000868461	-0.00207507	0.000906145	-0.000797329	0.000382858	-0.00214411	7.91179e-05	0.0008486	0.000169273	0.000904654	0.00101104	0.00010343	-0.000126966	0.00116471	0.000340364
103	Alpine-Carpathian	Poland	49.28	19.85	-	+	F	R. Rossa	Tatra Mts	2018	PLX	0.0224391	0.0128434	-0.00372217	-0.00950565	-0.000192946	0.00764722	-0.00251754	0.00164312	0.00267731	0.000345088	5.25305e-05	-0.00123766	0.00229462	0.00362788	-0.000596841	0.00155262	0.00210113	0.00214887	0.00358384	-0.000751845	0.00202439	0.000792839	-0.00353964	-0.00420478	0.00146274	0.00042322	0.000947896	-0.0014049	0.000707069	-0.00149003	-0.000225219	0.000413406	-0.00131698	-0.000221686	0.000504201	0.000543701	0.000688826	0.000411274
104	Alpine-Carpathian	Poland	49.28	19.85	-	+	M	R. Rossa	Tatra Mts	2018	PLX	-0.0058255	-0.000740894	-0.0107319	-0.00179727	0.00220993	-0.00618545	-0.00966776	0.00654195	-0.00757775	-9.28282e-05	0.00216443	0.000435758	-0.00201021	-0.00356757	0.00527858	-0.00672654	-0.00380175	0.00248869	0.00285785	0.000118055	-0.000818444	-0.00198201	-0.0014283	-0.000739184	6.04329e-06	0.00293531	0.00213008	-0.00133507	-0.00100117	-0.000603174	0.00284671	6.20286e-05	0.000376404	-0.000897938	0.00051631	0.00226425	-8.78982e-05	0.000518943
105	Alpine-Carpathian	Poland	49.28	19.85	-	+	F	R. Rossa	Tatra Mts	2018	PLX	-0.00812125	0.00621582	0.0157586	0.00378655	0.00784712	-0.00767659	-0.00235736	0.00638167	-0.000414323	0.00363262	-0.00461732	-0.00129646	0.00519405	0.000359748	-0.00441214	-0.0018535	0.00192042	-0.00235279	-0.00100425	-0.000703647	-0.00133205	0.000998982	-0.00422889	-0.000663486	0.00171793	-0.000655281	0.00223077	-0.0025906	-0.00308199	0.000872429	6.74183e-05	1.99423e-05	0.0011793	-0.00102551	-0.00130661	0.000425148	0.000321752	-4.78811e-05
106	Alpine-Carpathian	Poland	49.28	19.85	-	+	F	R. Rossa	Tatra Mts	2018	PLX	-0.00195852	-0.00409701	0.00137335	-0.00302202	-0.000595533	0.0161523	0.00482256	0.00654888	-0.00904932	0.00291596	0.00109426	-0.00563872	-0.00166944	-0.00367353	-0.0041148	-0.000486558	-0.00324577	0.00080474	0.00132473	-0.00160473	0.00189343	-0.00304609	-0.00176888	0.00221781	-0.004964	-0.00300807	0.00204339	-0.00177945	0.0014584	0.0029124	0.00132534	-0.00123472	-0.00133613	0.00150594	0.00245581	0.000189125	-0.00134812	0.000765564
107	Alpine-Carpathian	Poland	49.28	19.85	-	+	F	R. Rossa	Tatra Mts	2018	PLX	-0.0166301	-0.0101873	-0.00281413	-0.00833893	-0.000237316	0.0019773	-0.00891553	0.00454454	-0.00287151	0.00232837	-0.00243089	-0.00907261	-0.00240079	-0.00168631	0.00242011	0.00386349	-0.00400569	-0.00434771	0.00333421	0.00169302	0.000967899	-0.00116371	-0.000652098	0.00119574	0.000275029	-0.000984629	0.000939983	-0.00108868	0.001182	0.000324673	0.00122928	-0.000305187	0.00152759	-0.00124723	0.000800057	0.000399682	0.00125015	-2.49612e-05
108	Alpine-Carpathian	Poland	49.28	19.85	-	+	M	R. Rossa	Tatra Mts	2018	PLX	-0.00830331	0.0012958	0.00163689	-0.00444482	-0.00155124	0.00668558	0.00510604	0.00425467	0.00206454	-0.000820312	-0.00101563	-0.00184983	0.000825233	-0.00340481	4.60867e-05	-0.00411501	-9.0922e-05	0.000410911	0.00317067	-0.00289216	0.00014266	0.00101207	0.00164855	0.00218851	-0.00103637	-0.000134268	-0.00236956	0.000502935	-0.000314154	-0.000210177	0.00103978	0.000159503	0.000117884	0.00032362	0.000317933	3.54822e-05	-0.000159755	-0.000126885
109	Alpine-Carpathian	Poland	49.28	19.85	-	+	M	R. Rossa	Tatra Mts	2018	PLX	0.00167947	-0.00399406	0.00281208	0.00702669	0.000809196	0.00222991	-0.00276281	0.00163059	-0.00379133	-0.00033403	-0.00285362	0.00363348	0.000966025	0.00134675	-0.00188607	0.00141371	0.00068548	0.00101217	0.003626	-0.00406076	-0.0012192	8.7426e-05	-0.00379276	-0.00109516	0.0015469	0.000219795	-0.000454304	0.00123546	0.000543668	-0.00162457	-0.00074102	-5.12868e-05	0.000537752	0.00295024	-0.00066653	-0.00120604	0.000916563	-0.00100749
110	Alpine-Carpathian	Poland	49.28	19.85	-	+	M	R. Rossa	Tatra Mts	2018	PLX	-0.00958714	-0.00858341	0.00900084	0.00980745	-0.00664297	0.00234154	0.00255466	0.011482	0.0173651	0.00851151	-0.00899512	-0.00272065	-0.00990665	0.00367647	0.00206896	0.00117978	0.00557765	0.00259214	-0.00121614	0.0048672	-0.00263073	-0.00205859	-0.00516064	0.00228099	-0.000387812	-0.00151065	0.00177508	0.00922998	0.00470745	-0.00151339	0.00118393	0.000218094	0.00218273	0.0026483	0.000778655	-0.00233096	0.000280204	0.00041092
111	Alpine-Carpathian	Poland	49.28	19.85	+	+	M	R. Rossa	Tatra Mts	2017	PLX	0.00972602	-0.0134232	-0.000485056	0.00462698	0.000416055	0.00585052	-0.00228155	-0.00126552	-0.000595765	-6.69291e-05	-0.0012648	0.00311101	-0.000314076	-0.0015576	-0.00224377	0.00131075	-0.00299179	0.00187987	0.000218841	0.00236738	-0.000273797	-0.00153758	0.00373035	0.000817998	0.000466087	-0.000330647	0.00155967	0.00100623	-0.00157023	-0.00157104	0.000158869	3.67973e-05	-0.00100341	0.000713171	0.000307674	-0.000114578	0.000177259	0.000140209
112	Alpine-Carpathian	Poland	49.28	19.85	+	+	M	R. Rossa	Tatra Mts	2017	PLX	0.00888674	0.0154665	0.0161213	0.00646551	0.00477154	0.00502713	-0.00484614	0.00129113	-0.00600846	-0.00215226	-0.00337691	-0.00144647	0.00315073	-0.00150512	-0.00125845	0.00317867	0.0012598	0.00305263	-0.000188047	-0.00110966	-8.89355e-05	0.0025189	-3.45529e-05	0.00151376	-0.000397856	0.00106914	-0.00189341	0.00039464	0.000918934	8.76727e-05	0.000866815	-0.000299379	0.00037786	5.8199e-05	1.61964e-05	0.000599604	0.00121005	0.000605042
113	Alpine-Carpathian	Poland	49.28	19.85	+	+	M	R. Rossa	Tatra Mts	2017	PLX	-0.00092322	-0.00604349	-0.00499026	-0.00784431	0.00637507	0.00548977	-0.00135803	0.0021495	-0.0012489	0.000862349	0.000216491	-0.00145939	0.00517052	0.00228255	0.00179152	-0.00062504	0.000999106	-0.00116325	0.00243528	0.00122071	0.00247417	0.0062153	0.00165909	0.00214	0.00189492	-0.00263632	0.00164309	0.000162744	-0.000605482	0.00113512	0.000755109	-0.000157176	-0.000910594	0.00111122	0.000112698	-0.00150595	0.000224316	0.000195996
114	Alpine-Carpathian	Poland	49.28	19.85	+	+	M	R. Rossa	Tatra Mts	2017	PLX	-0.0149364	0.0105375	0.00501749	0.0064264	0.00127323	0.0082733	-0.0163908	-0.00717589	-0.0037495	-0.00232003	-0.00263494	-0.000269286	-0.00160394	-0.000898502	-0.00257982	-0.00595589	-0.00220308	0.00471206	-0.00185397	-0.00291542	-0.000189886	0.000915561	0.000325139	-0.00108511	0.00105083	0.00288071	0.00249728	-3.24875e-06	0.00198467	-0.000703359	-0.00157561	-0.00048147	0.000790914	0.000923384	0.00262931	0.000148209	-0.000235888	0.000215358
115	Alpine-Carpathian	Poland	49.28	19.85	+	+	M	R. Rossa	Tatra Mts	2017	PLX	-0.00221706	0.000350896	0.0174942	0.00360652	-0.000740608	0.0122997	-0.00792137	-0.000335709	0.00489354	0.00533769	0.00164104	-0.00372378	-0.00303742	0.00468665	-0.000119918	0.00204662	-0.00416313	4.14894e-05	0.00161615	0.001883	-0.00134219	-0.00330035	0.00294161	-0.000324823	-0.00021227	-0.00167066	-0.00153238	0.00128333	-0.00171225	0.000505717	-0.00242673	0.000705933	-0.000578718	-0.000792103	0.000582557	0.000903247	0.000856424	0.000411898
116	Alpine-Carpathian	Poland	49.28	19.85	+	+	F	R. Rossa	Tatra Mts	2017	PLX	-0.00439348	0.0127499	0.00611678	-0.0172753	0.000722213	-0.00378857	0.003513	-0.00254706	0.00681281	-0.00218976	0.00147301	-0.00543333	0.00575888	-0.00469689	-0.00312026	-0.000856108	0.00471958	0.000381235	0.000271109	-0.0012673	0.000363183	0.000617018	-0.000823557	-0.00077819	-0.00053176	0.0025527	-0.000825497	-0.000305604	0.000296383	-0.000696377	0.0015198	0.00201626	-0.000456753	-4.74752e-05	-0.000275906	0.000745465	0.00107419	0.000290598
117	Alpine-Carpathian	Poland	49.28	19.85	+	+	F	R. Rossa	Tatra Mts	2017	PLX	-0.00969488	0.00187118	0.00756128	-0.0124756	-0.00110276	0.00324282	-0.00138182	0.00713185	-0.00713508	0.000301144	-0.00562105	0.00410736	0.00501997	0.00119941	-0.000445459	-0.00196593	0.00106141	1.18268e-05	0.00039674	0.00104781	0.0013291	0.00260031	0.00285963	0.00133421	0.00102119	0.000200245	-0.000690635	0.00153682	0.000193576	0.000982873	-0.000153292	-0.00274749	-0.000594979	0.000621939	-0.00135053	0.000479845	0.000843189	-0.000194267
118	Alpine-Carpathian	Poland	49.28	19.85	+	+	M	R. Rossa	Tatra Mts	2017	PLX	-0.0407328	-0.0105857	0.0179448	-0.000528896	-0.0101874	-0.00409101	0.00211899	0.00131184	0.00476973	0.00342993	0.0022738	-0.00950719	-0.00204028	-0.00525289	0.00170691	0.00262553	-0.00412836	-0.00160419	0.00483394	0.000494525	0.0017212	0.0020639	0.000818749	-0.000501351	-0.000559623	-0.0012122	-0.00173607	-0.000658695	-0.000388727	-0.00136632	-0.00010766	-0.000414923	0.00171035	0.00301584	0.00103897	0.00107293	-0.000151804	0.000382965
119	Alpine-Carpathian	Poland	49.28	19.85	+	+	F	R. Rossa	Tatra Mts	2017	PLX	-0.0145043	-0.00484314	0.0238776	-0.0100012	-0.00522127	0.00268699	-0.00799573	-0.00276084	7.23048e-05	0.00418689	-0.00577291	-0.000931359	-0.00191316	0.00141721	0.00508044	-0.0065225	0.000998777	0.00117221	0.00314783	0.0038402	0.000421521	-0.000752749	0.0010207	0.00064151	0.000886742	0.00142208	0.00178701	-0.000455662	0.000513293	-0.00224755	0.00164227	0.00138154	-0.00046387	-0.00166467	-0.000570291	0.000290733	0.000597018	0.000741201
120	Alpine-Carpathian	Poland	49.28	19.85	+	+	F	R. Rossa	Tatra Mts	2017	PLX	0.019995	-0.00402278	0.00817055	-0.00571123	-0.000528259	0.00164218	0.00643932	0.00220383	-0.00105546	0.00160801	0.00518518	-0.00272428	0.000689398	-0.00253882	-0.00275846	0.00406492	0.00100493	0.000146106	0.00115405	0.00154545	3.8623e-05	0.00105721	-0.00182585	0.00106749	0.0018184	0.00151045	-0.00111086	-0.00168399	0.00145045	0.000600337	-0.000388701	-0.000876408	-0.000328874	-0.0013209	0.000310615	0.0013153	-0.000142339	0.00047486
121	Alpine-Carpathian	Poland	49.28	19.85	+	+	M	R. Rossa	Tatra Mts	2017	PLX	0.000225302	-0.00420629	-0.00457399	-0.00680721	0.00703312	0.00605255	-0.00220164	-0.00294045	-0.00332294	0.00121065	-0.00200579	-0.0083321	0.000196348	0.000506135	0.00198775	-0.00141626	-0.00351859	0.00189191	-0.00130339	0.00202098	-0.00257746	0.00113668	-0.00262001	0.000115114	0.000303678	-0.000335396	-0.000734942	0.000312114	-0.00109849	-0.000123147	0.000279689	-0.000317613	0.00158206	-0.00126589	0.0013112	0.000126218	-0.000415601	-0.000308361
122	Alpine-Carpathian	Poland	49.28	19.85	+	+	M	R. Rossa	Tatra Mts	2017	PLX	0.00731516	-0.0149859	0.00391499	-0.00636917	0.0157516	0.00233637	-0.0101665	-0.00201863	0.00261866	-0.00170441	0.00982286	-0.00102523	0.00060713	0.00678206	-0.0035972	0.00653648	-0.00315558	0.0021308	-0.000955225	0.00150517	-0.000395425	0.00358732	0.000131504	-0.00251635	0.00203216	0.000525413	-0.000114883	-0.00129078	0.000140545	-0.000279989	0.00122971	-0.00295527	0.00140307	-0.000702676	0.000656634	-0.000785651	0.000690031	0.000589529
123	Alpine-Carpathian	Poland	49.28	19.85	+	+	M	R. Rossa	Tatra Mts	2017	PLX	-0.00574656	0.00434694	0.00129637	-0.0066305	-0.000996098	-0.00232232	0.00127919	0.000312143	0.00545418	-0.00141042	0.00543929	0.000859904	0.0015034	-0.00302426	0.000593926	-0.00229583	0.00385661	0.0037777	0.000694482	-0.000142782	-0.00100586	-0.00105677	-0.00146154	0.00131514	0.000102114	-0.000609708	-0.000228294	-5.46023e-05	-0.000508598	0.000121022	0.0014284	-0.000353431	-0.00135608	-0.00021499	-3.75805e-05	0.000996733	0.00040407	-0.000970335
124	Alpine-Carpathian	Poland	49.28	19.85	+	+	F	R. Rossa	Tatra Mts	2017	PLX	-0.00789792	-0.01515	0.00399444	-0.0179288	0.00142818	0.00772875	0.000350884	0.000253413	0.00247403	0.00299648	-0.00405292	-0.00203522	0.00660847	0.00150555	0.00253725	0.00306229	0.000169367	-0.000638253	0.00241057	-0.00412911	-0.00185905	-0.00172597	0.000345542	0.000604462	3.33919e-06	-0.000647163	0.0011363	0.000148868	-0.000588746	0.000108131	0.000851122	0.000359941	0.000339932	-0.000739972	-0.00119718	-0.000487594	0.00117153	0.000721529
125	Alpine-Carpathian	Poland	49.28	19.85	+	+	F	R. Rossa	Tatra Mts	2017	PLX	-0.00777855	-0.0230069	0.00683109	0.00680083	-0.00673519	0.00908309	-0.001932	0.010984	-0.00467852	0.00459645	0.00281555	-0.00289466	-0.00598681	-0.00646539	-0.00112014	-0.00294311	0.00412671	-0.00153346	-0.00107825	0.00074881	-2.58782e-05	0.00197376	-0.000987061	0.00119044	-0.000165711	-0.000681054	0.00207143	7.20585e-07	-0.00168056	0.00105328	-0.000184083	0.000641694	0.00128934	-0.00115278	-0.00198573	0.000185551	0.000524276	-5.99242e-06
126	Alpine-Carpathian	Poland	49.28	19.85	+	+	F	R. Rossa	Tatra Mts	2017	PLX	-0.0117471	4.31055e-05	-0.00446909	-0.00139138	0.00220353	0.00864073	-0.00515963	-0.00400163	0.000683461	-0.00239338	0.00286722	-0.00513585	0.00259521	0.00195901	0.00207051	-0.0046728	0.000950697	0.00208721	0.000640747	0.000514303	-0.00188257	-8.62471e-05	9.28942e-05	0.00219497	0.000179853	-0.00103646	-0.00103725	-0.000742004	0.000664572	-0.00147136	0.000730561	-2.49776e-05	0.000664646	-0.00107905	0.000897412	-5.51755e-05	0.00113458	0.000253406
127	Alpine-Carpathian	Poland	49.41	20.77	+	+	F	A. Tofilski	Wierchomla	2017	PLX	0.00116759	-0.0185923	0.00246896	-0.0113078	0.00133851	-0.0105132	0.00625222	0.0117762	0.00170571	0.00211602	0.00302802	-0.00540799	-0.00682195	-0.00156859	0.000382147	0.00101074	0.00302057	-0.00141199	-0.000916446	0.000280864	0.00320622	0.000274366	0.000320734	5.87144e-05	0.000795208	-0.000797549	0.00121417	0.00109305	-0.00045537	-0.000516235	0.000795831	-0.00131352	-0.000855058	-1.30248e-05	0.000529984	0.000402149	-3.76201e-05	0.000177759
128	Alpine-Carpathian	Poland	49.41	20.77	+	+	F	A. Tofilski	Wierchomla	2017	PLX	0.0187989	0.0270025	0.0173732	0.00242867	-0.00778021	0.00411877	-0.0038073	0.000345306	0.00354477	-0.00233041	-0.00260048	0.00253112	-0.00338453	-0.00218343	0.00451368	0.000503156	0.00591439	0.00398982	9.42545e-05	-0.000759853	-0.00213813	0.00104129	-0.00086132	6.88218e-05	-0.00150902	-0.000911975	-0.000199952	0.000814207	0.00090893	-0.00136499	-0.000993181	0.000438977	-0.000160214	-0.00103623	0.000571451	-0.0016442	0.00053861	0.000885187
129	Alpine-Carpathian	Poland	49.41	20.77	+	+	F	A. Tofilski	Wierchomla	2017	PLX	0.0036616	0.00347353	0.019751	-0.0103063	0.00248502	-0.000193484	0.00663156	-0.00264772	0.000391308	0.00212764	0.00139739	-0.000255384	0.00118264	0.000704533	-0.00241626	-0.000493383	0.00220155	0.00188159	-0.000361169	0.00125668	0.00571447	0.00202491	-0.00102873	0.00290383	-0.00384173	-0.00192653	0.000487808	0.000628353	-0.000586051	0.00107629	-0.000837408	0.000448372	-0.00117972	-0.000607949	0.00134812	6.34915e-05	-0.000636528	-0.000994233
130	Alpine-Carpathian	Poland	49.41	20.77	+	+	M	A. Tofilski	Wierchomla	2017	PLX	0.02479	-0.00169982	0.00934574	-0.00280938	0.00212569	-0.0060155	-0.0111889	-0.000328995	-0.00379427	-0.00382878	-0.00132421	-0.000871248	-0.000220491	-0.00311427	0.00114081	0.000758895	0.00241445	0.000457261	-0.00064309	-0.00188478	-0.00121575	-0.00157485	0.00169105	4.47623e-05	0.0028717	0.00169392	-0.000844033	0.00180582	0.000804654	0.00220855	-0.00201199	0.00102083	-0.00207708	0.000480463	-0.00146018	0.000371643	0.000302158	-0.000361248
131	Alpine-Carpathian	Poland	49.41	20.77	+	+	M	A. Tofilski	Wierchomla	2017	PLX	0.00913992	0.00730384	-0.00607617	0.00972778	-0.00215875	0.00516003	-0.0116379	0.00562	-0.00274916	-0.00103615	-0.00882082	0.00128985	-0.00557385	-0.0015732	-0.00163564	0.000878836	0.000246057	0.00144301	0.00283625	-0.00087528	0.0018248	0.00183331	-0.00052711	0.00146114	0.000107612	0.000441095	-0.000409828	-0.000746047	0.00168784	-6.73753e-05	-0.00023029	-0.00306962	-0.00030893	0.00020351	-0.000506693	0.00116627	0.000109282	-0.000807941
132	Alpine-Carpathian	Poland	49.41	20.77	+	+	F	A. Tofilski	Wierchomla	2017	PLX	-0.0184162	0.0042069	0.00990765	-0.00558287	0.00391093	0.000906652	0.00731292	-0.00110844	-0.00280383	-0.000496218	-0.00796117	0.00144504	-0.00135615	-0.00339567	0.00397457	-0.000898699	0.00226556	0.00263606	-0.00238595	-0.00313582	0.00105543	0.00237615	-0.00251622	0.000791843	0.000675411	-0.00229852	-0.000131458	-0.000474306	-0.00266594	-0.00254173	-0.00172618	-0.000822453	-0.000188035	-0.000926373	0.000600982	-0.000518983	-9.71096e-05	6.71291e-05
133	Alpine-Carpathian	Poland	49.41	20.77	+	+	M	A. Tofilski	Wierchomla	2017	PLX	-0.0180416	-0.000184191	-0.00342258	0.000637915	0.0086606	0.00267	-0.00471326	0.00225808	-0.00273869	-0.00233562	0.00575932	-0.00445914	-0.00235226	0.00181698	-0.000452238	-0.000711404	0.00219753	0.00269964	-0.00245694	-0.00192993	0.000307537	0.000214044	-0.00228249	0.00379896	-0.00132542	-0.000615932	0.00140244	0.000288934	0.00118079	-0.000311385	0.00015921	-0.000651921	-0.000787219	0.00105536	0.00128584	0.000172495	3.2594e-05	-0.00110405
134	Alpine-Carpathian	Poland	49.41	20.77	+	+	F	A. Tofilski	Wierchomla	2017	PLX	0.0038923	0.00935699	-0.0031299	-0.00887639	0.0126092	-0.00488353	0.00152245	-0.000473464	0.0106852	-0.00606984	-0.00418093	-0.0049415	0.00103182	-0.00407389	0.00073494	-0.00369359	0.000738396	0.00209016	-0.0002746	0.00209635	0.00199792	-0.000695047	0.00071945	-0.000355875	-0.00275057	0.00195007	0.000741834	-0.00103726	-0.00137329	0.000418825	0.000112632	0.000973836	0.0011113	-0.000307408	0.000492214	0.000247695	0.000491969	-0.000992925
135	Alpine-Carpathian	Poland	49.41	20.77	+	+	F	A. Tofilski	Wierchomla	2017	PLX	-0.0107667	-0.007441	0.00254983	0.00370531	-0.00535869	-0.00594781	0.000167544	0.00188895	-0.00185943	-0.00884163	-0.000848369	-0.000264425	-0.000155297	0.00478309	0.00230615	-0.00267163	-0.000707903	0.00168615	-0.00112128	-0.00259446	-0.00146848	0.00158512	-0.00382767	0.00293447	-0.000264366	-0.000772447	-0.000167008	-0.000104468	0.00121951	0.00142933	-0.000940531	0.000672907	-0.0021482	-0.000664885	-0.000261583	0.00045422	0.000766272	3.20389e-05
136	Alpine-Carpathian	Poland	49.41	20.77	+	+	M	A. Tofilski	Wierchomla	2017	PLX	-0.0094221	0.00981006	0.00120898	0.00768532	0.00873625	0.00228645	-0.00355243	0.00099665	-0.00347528	-0.00468327	0.00712184	0.00283622	-0.007747	0.0010457	0.00585165	0.000750438	0.00197985	-0.00114445	-0.00174759	1.11934e-05	-0.000496584	0.0011379	-0.00145748	0.000459523	0.000758748	-0.00210073	0.0019282	0.00085425	-0.000483011	-0.000103568	-0.00124864	-0.00118874	-0.000382445	-0.0010789	-0.000145331	0.000623474	-0.00023424	7.63111e-05
137	Alpine-Carpathian	Poland	49.41	20.77	+	+	F	A. Tofilski	Wierchomla	2017	PLX	0.00471541	0.0155825	-0.00245527	-0.000186399	0.00774077	0.00913004	-0.000547874	-0.000282498	0.00118144	-0.0036299	-0.00121203	-0.000153847	-0.000395963	0.00202581	-0.002273	-0.00190198	-0.00236287	-0.00376173	-0.000444673	-0.000841072	0.00161956	-0.00117924	0.000175533	0.00109408	0.00124501	0.00144518	-0.00287856	-0.000636987	0.00337328	-0.00097088	0.000327964	0.000441007	-0.00229276	-0.000174828	-0.000748923	0.000132133	0.000596343	0.00084994
138	Alpine-Carpathian	Poland	49.41	20.77	+	+	F	A. Tofilski	Wierchomla	2017	PLX	-0.00548554	-0.00103941	0.00156453	-0.0170991	0.00253184	0.00274793	-0.00517208	2.80903e-05	0.000370772	-0.00255406	0.00597627	0.00568921	0.00343021	0.0025931	0.00529051	-5.37682e-05	0.00233415	0.00165644	-0.00137033	0.00218454	-0.00248174	-0.00205428	0.000636227	-0.000628653	-0.00285098	0.00295157	0.000168429	0.00157301	0.000122921	0.000809076	-0.00170271	-0.00130693	-0.000627199	-0.000106874	-0.000872197	-0.00176243	-0.000510011	0.000337343
139	Alpine-Carpathian	Poland	49.41	20.77	+	+	F	A. Tofilski	Wierchomla	2017	PLX	0.0112178	0.000579251	-0.00153951	-0.00657562	0.00680312	-0.00250527	-0.00874412	-0.0114311	-0.00206348	0.000130284	0.00030875	-0.00869165	-0.00180993	0.00121736	-0.000283444	0.000345579	-0.000534069	0.00258508	-0.00245158	-0.00274571	0.00120704	-0.0021913	-0.00139254	0.00185041	-2.13674e-05	0.000381643	-0.00134931	0.00193976	0.000498245	0.000349572	-0.000392236	-0.00129376	-0.00155209	0.000365798	-0.00119019	0.000642698	0.000338363	0.000259414
140	Alpine-Carpathian	Poland	49.41	20.77	+	+	F	A. Tofilski	Wierchomla	2017	PLX	0.0195883	0.019558	-0.00654691	-0.00115839	0.0142336	0.00124829	0.00708098	-0.0013333	0.00518353	0.00279179	0.00588593	-0.000666352	-0.00116854	-0.00030112	-0.000797374	-0.00121693	0.000667326	0.00312303	-0.00319002	0.00011251	0.0042298	-0.0012857	-0.000283018	-0.00057882	-0.00224724	0.000243733	0.000889812	-0.00117627	-0.000994653	-0.000221447	0.000554291	0.000456028	-0.000668242	-0.00104417	-0.00038635	0.00140229	-0.000423517	0.000512095
141	Alpine-Carpathian	Poland	49.41	20.77	+	+	M	A. Tofilski	Wierchomla	2017	PLX	-0.000647847	0.0116804	-0.00676771	0.00212297	0.00506384	-0.00646382	-0.00677454	0.000554747	-0.00421696	0.00299452	0.00790145	-0.000373716	0.00627966	0.00269559	0.00174252	0.00377147	0.0039885	-0.00317974	-0.00219489	-0.00121991	-0.000974289	0.0024914	0.00056505	-0.00221155	0.00084449	0.000451493	-0.000310253	0.000987941	-0.00199295	0.00093196	0.000271379	0.000145765	-0.00195323	2.61605e-05	0.00168614	-0.000178822	0.00136115	7.46188e-05
142	Alpine-Carpathian	Romania	47.66	24.66	-	+	F	A. Tofilski	Borşa	2016	ROX	0.0167423	0.0190245	-0.00383388	-0.0031797	-0.00082747	0.00761373	-0.000946549	0.00128828	0.00301474	0.00746333	-0.00188805	0.00145396	-0.00109818	0.00192438	0.00198016	0.00298876	-0.000195169	-0.000251478	0.00173366	-0.00228765	7.41611e-05	0.000552326	0.00349599	0.00187527	0.000806401	0.00153563	-0.00134138	-0.000968319	-0.00110144	-0.000521589	0.000979235	0.00169188	0.00124989	-0.000846368	-0.000911835	-0.000662186	0.000793711	-0.00100299
143	Alpine-Carpathian	Romania	47.66	24.66	-	+	F	A. Tofilski	Borşa	2016	ROX	-0.0102642	0.00679024	0.00239371	-0.0097632	-0.00107884	0.00427693	0.000441028	0.00639463	-0.00158341	0.0024338	0.00287676	-0.00329064	0.00401145	0.00610186	-0.0039631	-0.00211794	0.0012762	-0.00185753	-0.00194363	-0.000952952	-0.00289999	0.00102808	0.00117535	0.00135248	-0.00298065	0.00187085	-7.08416e-06	0.000298486	0.00142247	-0.00100456	-0.00049175	-0.00166362	0.00044017	-0.000245899	8.17266e-05	-0.00117053	-8.88008e-06	-0.000977456
144	Alpine-Carpathian	Romania	47.66	24.66	-	+	M	A. Tofilski	Borşa	2016	ROX	0.00561819	0.00654444	-0.0139229	-0.000363693	0.00467837	0.000343075	0.00111731	0.00348895	-0.000787244	0.000806857	0.00547045	0.00257512	-0.00106375	0.00359067	0.00227442	0.00269417	0.00130641	0.00258033	0.00360334	-0.0027309	-0.00258834	0.00204399	-0.000232252	0.00110318	-0.00153751	-0.00167228	-0.000247404	-0.000472915	-0.00124797	0.000367325	0.000126684	-0.00138301	0.000589556	-0.00167846	0.000127746	-0.00176978	0.000161831	-0.000346244
145	Alpine-Carpathian	Romania	47.66	24.66	-	+	F	A. Tofilski	Borşa	2016	ROX	0.00443111	0.00532589	0.00885675	0.00116819	-0.0126141	0.00772876	-0.00278906	0.00828122	0.00758418	0.00174896	0.00348295	0.00398247	0.00237432	0.00202029	-0.00205362	-0.00331679	-0.000914251	-0.00199686	-0.000991322	-0.000362033	-0.000841098	-0.00287426	0.00158729	0.00219174	0.00334831	-0.0010148	-0.000611442	-0.00230043	0.00266401	-0.000473431	0.000778906	0.000884521	0.00120509	0.000642486	-0.00122567	-0.000158519	0.0011659	0.000423799
146	Alpine-Carpathian	Romania	45.21	23.78	-	+	F	M. Dascalu	Cheile Oltetului	2015	ROX	0.00698083	-0.00108895	-0.00774652	0.000114733	0.0051657	0.00448278	-0.00515981	0.00110152	0.00236507	0.000508984	0.00253976	0.000144028	0.000411651	-0.00512748	0.000549908	0.000945841	0.00157562	0.00147714	0.000144768	0.00219229	-9.7668e-05	0.00146721	4.15556e-06	-6.25702e-06	0.000807438	0.000595311	0.000871056	-0.000446386	0.000644445	-0.000672742	0.000793204	0.00120994	-0.00136032	-0.000557741	-0.000721885	0.000665611	-0.000310514	-0.000419708
147	Alpine-Carpathian	Romania	45.21	23.78	-	+	F	M. Dascalu	Cheile Oltetului	2015	ROX	0.0144606	0.00463178	-0.00337805	-0.002776	0.00208947	0.0103146	-0.00550747	0.00519015	0.00145019	0.00284868	-0.000690317	0.000749581	-0.00399012	-0.00260103	0.00153759	-0.00788698	0.00114216	0.0035228	0.000121491	0.00203157	0.000393236	-0.00153362	-0.000977404	-0.00124379	0.00150872	0.00101127	0.00142575	8.10055e-05	0.000592636	0.0004362	0.000490656	-0.000180361	-0.000569804	0.00108686	0.000833106	-0.000520388	-0.00168675	0.000210366
148	Alpine-Carpathian	Romania	45.21	23.78	+	+	M	M. Dascalu	Cheile Oltetului	2015	ROX	-0.000875323	-0.00300656	0.0105035	0.00555836	0.00583133	-0.00954479	-0.000945468	-0.00261255	-0.00318683	0.000455516	0.00272109	0.00437387	-0.00127933	-0.00489155	-0.00172501	-0.00570687	-0.000210753	-0.000141082	0.000844553	-0.00129709	-0.00138793	-0.00290354	0.00139109	0.0015402	0.00126005	9.64569e-05	0.000152795	-0.000821608	-0.00164087	-0.0020244	-0.000136067	0.00118014	-0.000503618	0.00161477	-5.35984e-05	-0.000924198	0.000433872	-0.00115553
149	Alpine-Carpathian	Romania	45.21	23.78	+	+	F	M. Dascalu	Cheile Oltetului	2015	ROX	-0.0230154	0.0120027	0.00177898	-0.00427082	0.00663968	0.000131922	-0.000962409	-0.000181783	-0.00506383	-0.00611014	0.00727316	-0.000214745	-0.00687381	-0.000916703	-0.00406965	0.000927691	0.00481443	0.000233722	0.00638202	0.00131752	-0.0039086	0.000446337	-0.00013585	-0.00286876	0.0032407	-0.00197424	0.000773719	0.00151967	0.000224531	0.000781751	0.000429229	-0.00023563	-1.99382e-05	-0.000653618	-0.000477377	-0.000645976	-0.00074318	0.000290136
150	Alpine-Carpathian	Romania	45.21	23.78	+	+	F	M. Dascalu	Cheile Oltetului	2015	ROX	-0.00365662	0.0104953	0.0102151	-0.009555	0.00923664	0.00607219	-0.000473772	-0.000135678	0.00556992	0.000200102	0.00380114	-4.13197e-05	0.000218121	-0.00760152	-0.00459455	-0.00231367	-0.00318266	-0.000174164	0.00366875	0.00276815	0.00163587	-0.00215309	-0.000809403	-0.000300384	-0.000233231	-0.00170812	-8.17039e-05	0.00114169	-6.44562e-05	0.000375923	0.000450195	0.0001011	-0.001176	-0.000958501	0.00128209	-0.00111153	-0.00138195	0.000245743
151	Alpine-Carpathian	Romania	45.21	23.78	+	+	F	M. Dascalu	Cheile Oltetului	2015	ROX	0.0162369	-0.011263	0.00139322	-0.00782392	0.0117971	0.000742249	0.0036101	-0.00533521	0.00365861	-0.00260218	-0.000831267	0.010155	-0.00576728	-0.00192156	-0.00286114	-0.00060625	0.00322938	-7.99848e-05	0.00263149	0.00113736	-0.00200619	-0.0015019	-3.582e-05	-0.00118952	0.000747341	-4.34656e-05	0.00104639	0.000247229	0.000227072	-0.000504815	0.000732495	-0.00135107	0.00216535	-0.000843113	0.000473848	-0.0013701	-0.00187991	-0.00209277
152	Alpine-Carpathian	Romania	45.21	23.78	+	+	F	M. Dascalu	Cheile Oltetului	2015	ROX	0.0065586	0.00953218	0.00456046	-0.0107039	-0.00175214	0.00447638	-0.00372305	-0.0038933	-0.00601648	-0.00222563	0.00167129	-0.00144584	-0.000448438	0.00114597	-0.00239815	-0.000189227	0.00122936	-0.00172999	0.000349057	-0.00110467	-0.00413527	0.00311574	0.000988809	0.000298775	-0.000800852	0.00122137	0.00068854	-0.000246371	0.0026946	-0.000327916	0.000544251	-0.000648382	0.000294347	-0.00125216	-0.00162117	-0.000252118	-0.00178699	-0.00312603
153	Alpine-Carpathian	Romania	45.21	23.78	+	+	F	M. Dascalu	Cheile Oltetului	2015	ROX	0.0222161	-0.00306392	0.00400271	-0.00232152	0.0130488	-0.00420578	-0.000453854	-0.00203281	-0.00381746	-0.00207083	0.00291995	-0.00818801	0.00290806	0.00307736	-0.000814524	-0.00337636	0.00399202	-0.00106686	0.00196162	-0.000542032	-0.00022526	-0.00285867	-0.000855279	-0.00472174	0.000465807	-0.000851687	5.5554e-05	-0.000882668	0.00103048	-0.000243179	-0.000184486	0.000382379	0.000243248	0.000649746	-0.000499416	0.000379878	-2.69775e-05	0.000461077
154	Alpine-Carpathian	Romania	46.03	22.22	-	+	F	M. Dascalu	Defileul Muresului	2017	ROX	-0.000899588	0.00560825	0.0052983	8.03488e-05	-0.0041519	0.00118114	0.00934224	0.00198258	-0.00526084	0.00331373	-0.00470366	0.0020132	0.000894257	-0.00662947	-0.00667421	-0.00592263	-0.000732985	0.0028729	0.000763234	0.00198283	-0.00159335	0.00105965	0.000928862	-0.00272457	-0.00184755	-0.000394617	0.000861277	-0.00172018	-0.00123677	-0.000147829	0.00112167	0.000928014	0.0015332	0.000185485	-0.000973073	0.000618765	0.000243065	-0.000312492
155	Alpine-Carpathian	Romania	47.31	25.22	-	+	M	M. Dascalu	Poiana Negrii	2013	ROX	-0.00303878	-0.00103783	0.0047128	-0.000884409	0.007858	-0.00261426	-0.00679947	-0.00240564	-0.00304666	0.00588356	-0.00398571	-0.00243923	0.000325865	-2.18831e-05	-0.00381497	0.00365588	0.00312432	-0.00205816	-0.00352552	0.00369524	0.00142105	0.00240015	0.00156612	-0.00249998	-0.00107233	-0.00168302	0.000235585	0.000688276	-0.00133323	0.00145733	-0.000185477	0.000889319	0.00155648	-0.00145571	0.00027099	0.00143719	0.000649361	0.000256935
156	Alpine-Carpathian	Romania	47.31	25.22	-	+	M	M. Dascalu	Poiana Negrii	2013	ROX	0.0175033	0.0159361	0.00345448	0.00445841	0.0020836	-0.000399011	-0.00170404	0.00313864	-0.00414904	0.000320435	0.0054982	-0.00251191	0.000745235	0.00193731	-0.00538442	-0.00072127	-0.00147016	0.000988547	0.00234626	0.000293894	-0.00269119	0.0006112	0.00257767	0.000934325	0.00110589	-0.00197766	-0.00177131	-0.000663109	0.000622692	-0.000426732	0.001211	-0.000105782	-0.00123668	0.000510338	0.000771631	-0.000920623	0.000651243	0.00134711
157	Alpine-Carpathian	Slovakia	48.99	19.13	+	-		R. Plewa	Drobkov	2013
158	Alpine-Carpathian	Slovakia	48.99	19.13	+	-		R. Plewa	Drobkov	2013
159	Asian	Japan	43.46	144.12	-	+	M	R. Rossa	Akan	1983	JPX	0.00671341	-0.000615329	-0.00571024	-0.0104754	0.000595245	-0.00365877	-0.00390368	-0.00548368	-0.00409024	-0.000224052	-0.00127538	-0.000486408	-0.000840535	0.00667823	0.00359717	0.00483489	-0.00273077	0.00222141	-0.00434856	0.000354412	0.00335079	0.0013434	0.000948241	0.00430635	-0.00260859	-0.000512863	-0.00113614	-0.00121467	0.00258488	-0.000765684	0.00319364	0.00252605	0.000697521	0.00184662	0.0015252	0.000338553	0.000108487	3.78508e-05
160	Asian	Japan	43.26	143.14	+	-		W. Toki	Shikaoi-cho	2008
161	Asian	Japan	43.26	143.14	+	-		W. Toki	Shikaoi-cho	2008
162	Asian	Japan	43.26	143.14	+	-		W. Toki	Shikaoi-cho	2008
163	Asian	Japan	43.52	143.15	-	+	F	musem coll.	Tokachimitsumata	1983	JPX	-0.015428	-0.0309819	-0.00110548	-0.00240976	0.000397349	0.00275481	0.000564968	0.00568495	0.0118389	0.00510213	-0.00183527	0.00760941	-0.00175023	0.00176768	-0.00189885	-0.00717935	-0.000557504	0.00886081	0.000922777	-0.00110504	-0.00530908	-0.000978805	-0.000356944	-0.00140683	0.000921084	-0.0015799	-0.0013984	-0.00125336	0.000117464	0.000605361	0.000767174	0.00191608	-0.00173052	0.000236332	0.00107214	0.00157373	0.000682694	-0.000891412
164	Asian	Japan	43.52	143.15	-	+	F	musem coll.	Tokachimitsumata	1983	JPX	-0.0192044	-0.0145093	-0.00965387	0.00128431	0.00179071	-0.00422732	-0.00271862	-0.00498452	-0.000159887	0.000275515	-0.00133161	0.00217891	-0.00176553	0.0051352	0.00024196	-0.00297457	0.00465628	0.00160524	0.000633862	0.00209714	0.000979524	0.000850924	0.000596786	-0.000366044	-0.000467688	8.94646e-05	-0.00141166	-0.00133344	0.00111719	0.000335228	0.000452895	-0.000555978	-0.000234087	-0.0011925	0.00054776	-0.000567908	-1.45504e-05	0.00028995
165	Asian	Japan	43.52	143.15	-	+	M	musem coll.	Tokachimitsumata	1983	JPX	-0.0059435	-0.00650487	-0.00754135	0.011627	-0.000768632	0.00266661	-0.000637832	0.00851013	-0.000667796	-0.00360856	0.00164353	-0.000722872	0.00126139	0.0024328	-0.0018018	0.00250231	-0.00142746	0.00238859	-0.000383786	0.00104013	0.00167859	-0.00119779	-0.00128742	-0.000132392	0.000225799	-0.000118668	0.000160403	0.000140597	-0.00114639	-0.00161438	-0.000179544	0.00157501	0.00117981	-0.00166219	-0.000299089	0.0001606	-0.000158764	-0.000296468
166	Asian	Kazakhstan	49.88	84.4	-	+	F	musem coll.	Putintzevo	2005	KZX	-0.039541	-0.00840805	-0.00339503	0.0112606	-0.00884011	-0.0107867	0.00109108	0.00715134	-0.0025937	0.00620972	-0.00143563	0.00241839	0.00328848	0.00236968	-0.000113932	0.00154711	-0.00331898	0.00273605	-0.000649957	0.00117701	-0.00469821	-0.00250255	-0.000529413	-0.000225559	-0.000169711	-0.00141586	-0.00200528	0.00123451	0.00026559	-0.00193494	-0.0023729	-0.000854049	-0.00183078	0.000611379	3.86827e-05	0.00146708	0.000509974	-0.000149987
167	Asian	Kazakhstan	49.88	84.4	-	+	F	musem coll.	Putintzevo	2005	KZX	-0.00129577	-0.0129258	0.000376209	0.00352191	-0.00135314	-4.38486e-05	0.00799188	0.00184409	-0.0024033	0.00274799	-0.00389565	0.00319436	0.00292915	-0.00252303	-0.00708771	0.00452049	0.000674023	0.00276742	-0.00141166	0.000600838	0.000729717	-0.00138794	-0.00105946	-0.000839823	0.000277055	-0.00161188	0.000389013	0.0012281	0.000753205	-4.46481e-05	-0.000537811	0.00100418	0.000353419	-0.000613883	-0.000589555	0.00119805	0.000621614	0.000347294
168	Asian	Kazakhstan	49.88	84.4	-	+	M	musem coll.	Putintzevo	2005	KZX	0.010164	-0.0144364	-0.00279259	0.00874526	-0.00627579	-0.00628484	0.000920443	0.00390223	0.00212071	-0.00680976	0.00173569	0.00529829	-0.00107072	-0.00310874	0.00207877	0.00307333	-0.00137056	-2.45238e-05	0.000332578	-0.000719348	-0.00317581	-0.000780931	0.000505821	0.00170949	0.000874189	-0.000892002	-0.000972727	0.00079192	-0.000358992	0.00154574	0.00285491	-0.000696661	0.00271761	0.00114974	-0.000437996	0.00116659	-0.000790496	0.000699161
169	Asian	Kazakhstan	49.88	84.4	-	+	M	musem coll.	Putintzevo	2005	KZX	-0.0037275	-0.0345257	-0.00392348	0.000140268	0.00327377	-0.000834285	0.00875016	0.000190401	-0.00199572	0.00214965	0.00466721	-0.00088643	-0.00567478	-0.00594618	-0.00162296	0.00137805	-0.00173049	0.00253583	-0.00402289	-0.00164553	0.00178987	-0.00187816	0.00303358	-0.000899571	0.00153041	0.00110343	-0.00217286	0.00191261	-0.000700541	0.000877554	-0.00138388	-0.000524915	-0.0021513	0.000525055	0.000606791	0.00127425	0.000475897	-0.00113324
170	Asian	Kazakhstan	49.88	84.4	-	+	M	musem coll.	Putintzevo	2005	KZX	-0.0254315	-0.00584612	-0.0118186	0.00177375	-0.0153616	-0.00670693	-0.00278503	0.0050004	0.00536708	0.00359125	0.00239688	0.00172553	0.00324473	-0.00399719	-0.00403004	0.00189971	0.000515725	0.000420265	-0.00180949	-0.00334709	-0.00454346	0.000103252	-0.000232406	-0.00081548	0.000713213	0.0011365	-0.00118705	-0.00135919	-0.000801383	-0.000486872	0.00110336	-0.000771068	0.000518707	6.38202e-05	0.000372616	0.00155776	-0.000794992	0.000893869
171	Asian	Kazakhstan	49.88	84.4	-	+	M	musem coll.	Putintzevo	2005	KZX	-0.0150847	-0.00737045	1.73965e-05	-0.00343259	0.00127347	-0.00554746	0.00806054	-0.00409934	-0.00375008	-0.000681015	0.00214918	0.00490287	0.0025398	-0.000216775	-0.0022848	0.000899261	0.00377896	0.0045358	-0.00147618	0.00170467	-0.000324351	0.00363303	0.000855679	-0.000947883	-0.00136849	-4.31196e-05	-0.00112668	0.00081949	0.0014028	0.00010133	0.0011903	0.00121817	0.00055152	0.000838413	-0.000455716	0.000670077	-3.82144e-05	6.33778e-05
172	Asian	Kazakhstan	49.88	84.4	-	+	F	musem coll.	Putintzevo	2005	KZX	-0.0118695	-0.0131494	-0.00301431	-0.00456013	-0.000867222	0.000620297	0.00335248	0.0030853	0.00641688	0.00837456	0.00218355	0.00254162	0.00363389	0.00028486	-0.00134284	-0.00253698	0.00170573	0.0035686	-0.00165716	-0.00297281	0.000505938	0.00238788	0.0014196	0.00134029	-0.000306669	0.00115839	0.00112354	-0.000587509	-0.000794649	0.000320444	0.00181944	-0.000776755	0.000261748	0.00180696	0.000634788	6.44464e-06	0.000124336	2.78079e-05
173	Asian	Kazakhstan	49.88	84.4	-	+	M	musem coll.	Putintzevo	2005	KZX	-0.00890687	-0.00151331	0.0172105	0.00941904	-0.00464499	-0.00291716	0.00372515	-0.00699271	-0.00888222	-0.0060836	0.000105484	-0.00226391	-0.000449337	0.00293779	-0.000653307	0.00185619	-0.00204264	-0.000806766	0.00125579	-0.00101614	0.0010014	0.00274931	0.00036632	0.000325221	0.000181016	-0.00167942	-0.00116549	0.000406972	-0.000791205	0.000660832	0.00107764	0.00122503	0.000817989	-3.31977e-05	0.0008426	-0.000154896	7.34777e-05	-0.000358071
174	Asian	Kazakhstan	49.88	84.4	-	+	F	musem coll.	Putintzevo	2005	KZX	-0.0175582	-0.00861121	0.0074095	-0.01144	0.00335949	0.00147539	0.00117351	0.00569962	-0.00167316	0.000875278	-0.000819126	-0.00248673	-0.00109512	-0.00128811	0.000332431	-0.0013669	0.00187462	-0.000386356	0.00122745	-0.000215772	-0.000730872	0.00120786	0.000180289	-0.00180775	-0.00170705	-0.00135194	-0.00179761	-0.0010369	-0.00149563	0.000520403	0.000384542	0.000825077	0.00105066	-0.000581025	-0.000159983	0.000183922	-9.28595e-05	-0.0015624
175	Asian	Russia	52.86	91.41	-	+	F	musem coll.	Abakan	1994	RUS	0.0268855	-0.000208372	0.00412447	-0.00484513	0.00175408	-0.00081808	-0.00761346	-0.00135805	0.000343733	-0.00165872	-0.00286254	-0.000539317	-0.00580807	0.00789619	0.00471243	-0.000603037	-0.000294636	-0.00108682	-0.00086949	-0.00164798	-0.00240854	-0.000241086	0.000223232	-0.00179274	-0.00531194	0.000203396	-0.000879843	0.00069811	0.00202375	0.000811592	0.00044893	-0.00204087	0.000564369	8.10111e-05	0.00023856	0.00202273	-0.00151033	-0.0013512
176	Asian	Russia	52.86	91.41	-	+	F	musem coll.	Abakan	1994	RUS	0.00287826	-0.00292863	0.0194481	-0.00698107	-0.00615816	-0.00756159	-0.00160762	-0.0073285	0.000766989	-0.00117368	-0.00418602	0.00614596	-0.00362035	0.00167547	0.000532485	0.00112625	-0.00140058	-0.000813367	-0.00318856	0.00109893	0.00430753	0.00180842	-0.00160148	-0.00174345	-0.00128077	0.00109303	-0.000719381	-0.00224819	0.00122015	-0.000673339	0.000658127	0.00140715	0.000433132	0.000284481	-0.00120267	-0.00156907	-0.000500845	-0.00041759
177	Asian	Russia	52.86	91.41	-	+	M	musem coll.	Abakan	1994	RUS	-0.00137434	-0.0113633	-0.00923271	-0.0178591	-0.00348683	-0.00497389	0.000451128	0.00707002	0.00308793	-0.00360043	-0.00181514	0.00446582	-0.00584419	0.00121811	0.000274783	0.00144916	-0.000346307	-0.00208321	0.000453853	0.000658933	-0.000899799	-0.000559154	-0.00109012	0.00230503	0.00197235	0.001393	-0.00192265	-0.00106483	0.00210243	-0.00151118	-0.00183968	-0.000422055	0.000383686	-0.00109748	-0.000192043	0.000834354	-0.000263984	0.000385476
178	Asian	Russia	52.86	91.41	-	+	F	musem coll.	Abakan	1994	RUS	-0.00581981	-0.00119662	-0.00917739	-0.00606565	-0.0102441	0.014187	-0.00727209	0.00100886	-0.00519679	-0.00239229	-0.0110127	0.00819268	-0.0009543	-0.00243323	-0.0068575	-0.00323525	0.00567948	-0.00169813	-0.00565296	0.00588742	0.00659829	9.43295e-05	-0.00118771	-0.00151627	0.00334866	-0.00202245	-0.00270632	0.00227702	-0.00414116	0.000212657	0.00112661	-0.00122619	-0.0010898	-0.000823808	-0.000299547	-0.00124679	3.29429e-05	-0.000497489
179	Asian	Russia	52.86	91.41	-	+	F	musem coll.	Abakan	1994	RUS	-0.0134024	0.000454899	0.00910377	0.00474741	-0.00318414	0.00379435	-0.00867434	-0.00645624	-0.00411661	3.79905e-05	-0.00524957	-0.00190182	0.00265877	0.00123643	-0.000301326	-0.000469011	0.00413034	0.00177425	-0.00231175	0.000269639	-0.000508759	-0.000930915	8.67607e-06	0.000799427	-0.000315917	-0.000590174	-0.00201913	-0.00134054	0.00214782	0.000623052	-0.00163669	0.00122104	-0.00080527	-0.000433541	0.000667474	-1.20332e-05	-0.000658465	-0.00083412
180	Asian	Russia	56.84	74.12	-	+	F	musem coll.	Altai Mts	1938	RUS	0.0110012	-0.00135843	-0.0119279	0.00596168	0.000287514	-0.00335877	0.00468842	-0.00377396	0.00708782	0.00716376	-0.00272501	0.00226079	0.00263966	0.00551357	-0.00364187	0.00278041	0.000319149	0.00173576	0.00330303	0.000623558	0.00199236	0.0016825	0.000723924	-0.00219225	-0.000374068	-0.000128072	0.00126898	0.00209946	-9.9121e-05	-0.0012646	0.000808004	-0.000322554	0.000994155	-0.000798432	0.000610755	-0.000992144	2.67331e-05	0.000384714
181	Asian	Russia	56.84	74.12	-	+	M	musem coll.	Altai Mts	1938	RUS	-0.0166221	-0.0134886	-0.0026473	0.00574587	-0.00892567	-0.0131469	0.00448104	-0.00586007	0.000571623	0.000459707	0.00342764	-0.00103559	-0.000214484	-0.00501647	0.00313034	-0.000568453	-0.003213	0.000820318	-0.00400494	-0.00192166	0.00499409	0.00248078	0.0021012	-0.00184413	-0.00291837	-0.00079823	-0.000775588	0.000574283	-8.28896e-05	-0.00138704	0.000934712	-0.00154948	-0.00295874	0.00114789	-0.00109174	0.000328166	0.000313291	-0.000654192
182	Asian	Russia	51.91	102.43	-	+	M	R. Rossa	Arshan	2012	RUS	-0.0081128	-0.026016	-9.10097e-05	0.00666931	0.00327226	-0.00170609	-0.00635836	-0.00357617	0.00275539	0.000952246	-0.00736461	-0.00142875	0.00145931	-0.00254416	-0.000333761	0.00351516	-0.000873416	0.000657752	0.00117678	0.0027857	0.000127412	0.000260478	-0.000422026	0.000584855	0.00191052	0.000345964	-0.00115427	-0.00147385	-0.00188934	0.00209467	0.000791985	0.00136417	-9.67511e-05	-0.000471861	0.000343019	-0.000229254	0.000251862	-0.000627082
183	Asian	Russia	51.29	104.32	-	+	M	musem coll.	Bailak	2008	RUS	-0.00230705	-0.00125472	-0.0225837	0.00615985	-0.00540995	-0.000286251	-0.00278133	-0.00599862	0.00130148	0.00343933	0.00235549	-0.00396555	0.00339717	0.000158097	0.00146565	-0.00361152	-0.000523031	-0.00109637	-0.00163839	-0.00142104	0.00204188	0.00161038	-0.0021854	0.0019748	-0.000308853	0.00128496	0.000299479	0.00160489	-0.00206574	-0.000327622	0.00204661	0.00110463	-0.000743566	0.000517222	0.00130427	-0.000747108	-0.000213443	-0.0010294
184	Asian	Russia	47.51	137.99	-	+	M	musem coll.	Chuguevka distr.	2015	RUS	-0.00100931	-0.00113126	0.00493608	0.00246851	0.00370048	0.00319373	-0.00437473	0.00945363	0.000850938	-0.000976166	-0.00234902	0.0023745	-0.000989145	0.00347668	0.00213739	-0.00223581	-0.000760516	-0.00414211	-0.00420629	-0.00192675	0.000722592	-0.000205685	0.00155928	0.000816902	-0.00148804	0.00060869	-0.00142439	0.00190416	-4.38335e-05	0.000588111	0.00158683	0.00223122	-0.00078188	-0.000430269	-0.00321114	0.0018906	0.000603589	0.000120383
185	Asian	Russia	47.51	137.99	-	+	F	musem coll.	Chuguevka distr.	2015	RUS	0.00636894	0.00693228	0.00382217	-0.00396426	0.00960556	-0.00284467	-0.00192211	0.00301779	-0.00266594	0.00465573	-0.0017891	-0.0014293	0.00209627	0.0039772	-0.00130412	0.00157999	-0.000854153	-6.09533e-05	7.02075e-05	0.00255039	-0.00176128	0.00155549	0.00158486	-0.000506411	-0.00124977	0.00241694	0.00101438	-0.00212441	-0.000828654	-0.000500194	-0.000659306	0.00178463	-0.00103272	0.00146209	-0.000291705	-0.00124426	-0.000463761	0.000588409
186	Asian	Russia	43.72	133.65	-	+	F	musem coll.	Chuguyevsky District	2005	RUS	0.0111378	-0.00182487	0.0262054	0.000265847	0.0119215	-0.00357683	0.00244979	0.000722636	0.000409426	-0.00331134	-0.000543032	0.00430229	-0.0025165	-0.00135127	-0.000423639	0.00165436	-0.000597197	-0.00252987	0.00314054	0.00353515	-0.00205881	-0.00138289	-0.0011413	-0.000571452	0.00106966	0.00120524	0.000966051	-0.000208745	-0.00168434	-0.00161931	-0.00340574	0.000553355	0.000513098	0.000410365	0.00119277	5.70253e-05	-0.000127494	0.000982301
187	Asian	Russia	43.72	133.65	-	+	M	musem coll.	Chuguyevsky District	2009	RUS	-0.00186137	-0.00865916	-0.00535599	0.00227863	-0.000526859	-0.00362612	-0.00168647	-0.00552097	-0.00452392	-0.00372745	0.000472812	0.00193739	0.000686317	0.00083871	-0.00372292	0.00274373	-0.000465021	-0.000733945	0.000256374	0.00452476	0.000294741	0.000650877	-0.000259748	-0.00255056	0.00158668	-0.00108116	-9.44695e-05	0.000970649	-0.00187825	-3.59129e-05	-0.000458314	0.000896118	0.000943216	-0.00100912	0.00136338	0.000825715	-0.000335867	2.246e-05
188	Asian	Russia	43.72	133.65	-	+	F	musem coll.	Chuguyevsky District	2005	RUS	0.0161183	-0.00544459	0.00885682	0.00531736	0.00275526	-0.0170198	0.00382157	-0.0100731	0.000860247	-0.00111856	0.00506172	0.00533414	0.00289572	0.00227137	-0.00531842	-4.99623e-05	0.00052543	-7.33444e-05	0.000455316	0.00130624	-0.00182652	-0.00255586	-0.00148316	-0.00229201	0.000758669	-0.00139238	-0.000613444	0.000473031	-0.00113301	0.00104914	-0.00146637	0.00015346	0.000853957	0.000353577	-0.00021601	-0.000211186	3.90768e-05	0.000696852
189	Asian	Russia	43.72	133.65	+	+	M	musem coll.	Chuguyevsky District	2005	RUS	0.0152889	-0.0188284	0.00160349	0.0146623	0.00199111	0.00334778	-0.000186233	-0.00317365	-0.000326855	0.00614787	0.00303727	-0.000948739	0.00279353	-0.00451813	-0.000942142	0.00344868	-0.0014713	-0.00131884	-0.00122278	0.0015805	-0.00107356	-0.00119975	0.000310872	0.00337694	0.000575452	0.00153176	0.000633297	-0.000758432	-0.000453513	-0.00124976	-0.000106262	-0.000818831	-0.000154587	-0.000882797	-0.00109406	-0.0015381	-0.000375966	0.000139092
190	Asian	Russia	43.72	133.65	+	+	F	musem coll.	Chuguyevsky District	2005	RUS	0.0157293	-0.0227179	-0.00786352	-0.0113852	-0.00647035	0.00169759	-0.0114632	0.00374882	0.000485404	8.74743e-05	-0.000189667	-0.000400035	0.0037083	-0.000287953	-0.000860237	6.76788e-05	0.00126994	0.0015871	-0.00350893	-0.00338407	-0.00271113	-0.00199527	-0.000816458	0.0010009	-0.00078641	0.000262538	0.000237531	-0.00134992	0.000700167	-0.00131787	-0.000382948	-0.00219316	-0.000567089	-0.00149066	-0.000383953	0.000778193	8.44017e-05	0.000545992
191	Asian	Russia	43.72	133.65	+	-		musem coll.	Chuguyevsky District	2005
192	Asian	Russia	43.72	133.65	+	+	F	musem coll.	Chuguyevsky District	2005	RUS	-0.014031	-0.00372376	-0.00493304	0.0150294	-0.00271943	-0.000931771	0.0101448	-0.00167004	0.00545584	0.000134424	0.00256993	-0.000595583	0.00176242	0.00117426	0.00279802	-0.00120356	-0.0016698	0.000615599	-0.0020515	0.000537234	-0.00195692	-0.00191744	-0.00130529	-0.000387974	0.00211651	-0.000369602	7.99337e-05	-0.000157845	-0.000918647	-0.00045282	-0.000424298	0.000781759	-0.00107793	0.000371396	3.01487e-05	-0.000222416	-3.41811e-07	-0.000515755
193	Asian	Russia	43.72	133.65	+	+	M	musem coll.	Chuguyevsky District	2005	RUS	0.0113504	-0.0211424	0.0157013	-0.00572326	-0.000531068	-0.00147341	0.0069301	0.0012229	-0.00218875	0.00416376	0.00320978	0.00382947	-0.00135836	0.00255062	-0.00310988	0.00673432	0.0033413	0.00198325	0.0043268	-0.00176225	0.00126683	0.00122332	-0.00070153	0.000781357	0.0010348	0.00115416	0.00121919	0.000303567	0.00195371	-0.00077379	-0.000960702	9.12388e-05	-0.00155115	0.000129452	0.00229103	-0.000352867	0.000912028	-0.000758256
194	Asian	Russia	43.72	133.65	+	-		musem coll.	Chuguyevsky District	2005
195	Asian	Russia	43.72	133.65	+	+	F	musem coll.	Chuguyevsky District	2005	RUS	0.0250789	0.000110663	0.00902679	0.00466799	-0.00461515	-0.00168373	0.00764559	0.00176995	-0.00765178	0.00537572	0.00175655	-0.00123912	-0.00501531	-0.00119509	4.90988e-05	-0.00128531	-0.00236076	-0.00283118	0.0025587	-0.00402269	0.000279066	-0.00263346	0.00150522	-0.000109076	0.00113456	0.000462167	0.00174503	-0.00106279	0.000871995	-4.01631e-05	4.10753e-05	9.61663e-05	-0.000277083	0.000700908	0.00125802	-0.000545159	0.000286378	0.000455799
196	Asian	Russia	43.72	133.65	+	+	M	musem coll.	Chuguyevsky District	2005	RUS	0.00226241	-0.0128305	-0.00736498	0.00814089	-0.00129267	0.00524584	0.00167582	-0.000677716	0.00135448	-0.000911919	-0.00205158	0.00589484	0.00796823	-0.00231063	0.000891646	0.00199927	-0.000883925	0.0013994	-0.000569264	-0.00171867	0.00091867	-7.36242e-05	0.000982489	-0.000466912	-0.00313405	0.00209504	-7.118e-05	-0.00173798	-0.000801533	-0.00311995	-0.000312646	0.00158533	-8.23133e-06	0.000609966	0.000711662	-0.00142625	0.000464103	0.00030079
197	Asian	Russia	43.72	133.65	+	+	M	musem coll.	Chuguyevsky District	2005	RUS	0.00181375	-0.00861238	-0.00332258	-0.00705158	0.00264187	-0.00220318	0.00567645	-0.000121999	-0.00359553	-0.00334123	0.00868739	-0.00334119	-0.00014903	0.00446296	-0.00410431	0.000733797	0.00257744	0.000764448	-0.00466444	-0.00149931	-0.00566042	0.00389273	0.000165847	-0.00156576	0.00286369	-0.00111522	0.0012225	-3.34633e-05	8.11956e-05	-0.000309349	0.000940129	0.000589841	0.000174901	-0.000669043	0.00147214	-0.000984006	0.000387488	3.67241e-05
198	Asian	Russia	43.72	133.65	+	+	M	musem coll.	Chuguyevsky District	2005	RUS	0.00140035	0.00464	0.00220213	0.0129783	0.00474217	-0.00794255	0.0104269	-0.00297699	0.0026022	0.00661951	0.00199934	0.00625151	-0.00523684	-0.000179258	-0.000418288	-0.00558672	0.000664381	0.00113963	-0.000751657	-0.000766564	0.00198318	0.00186141	-0.00275244	-0.00102476	0.00138933	0.00109514	0.0032391	0.000755099	0.000280499	-0.000298264	-0.000173918	0.000537472	0.000333285	0.00183487	-0.00018129	-0.000913717	0.000442102	0.000492602
199	Asian	Russia	43.72	133.65	+	+	M	musem coll.	Chuguyevsky District	2005	RUS	0.000443532	-0.0118152	0.0132265	0.00864421	0.00978504	0.000572016	0.0154015	0.00575969	-0.00746834	0.00208888	0.00147569	0.00461021	0.000591318	-0.00323568	0.00158182	0.0047056	0.00144167	0.00082658	5.24122e-05	-0.00180824	0.00047792	0.00333825	-0.000882876	0.00311325	0.000984621	0.0021119	0.00261398	9.79866e-06	3.2506e-05	0.00149389	-4.72082e-05	0.000776653	-0.00194497	-0.000898347	-0.00134655	-0.000205697	0.000216901	0.00108865
200	Asian	Russia	43.72	133.65	+	+	F	musem coll.	Chuguyevsky District	2005	RUS	0.00925834	0.000434998	0.00643286	-0.00203964	0.00280689	-0.0104693	-0.00213387	0.00192372	-0.000614077	0.00613611	0.00139867	0.00221252	0.000234709	-0.00263853	-0.00316333	0.00150463	-0.000394074	-0.0012855	-0.00386912	0.000455612	0.000728002	-0.000730758	0.000975114	-0.0021057	0.00120998	0.00277762	0.00282315	0.000153703	-0.00152729	-5.41069e-05	8.72172e-06	0.00227132	0.000788406	8.06366e-05	-0.000352434	-0.000926717	0.000225099	-9.70075e-05
201	Asian	Russia	43.72	133.65	+	+	M	musem coll.	Chuguyevsky District	2005	RUS	-0.00333615	0.000920096	-0.019567	0.0172017	0.00132017	-0.00361297	0.00514784	-0.00166901	-0.00539709	-0.005109	0.00473468	-0.00210009	0.00346467	0.000362333	-0.00648765	-0.000563979	-0.000132233	3.16766e-05	0.000820642	-0.000920882	0.00186746	-0.00167085	-0.00246193	-0.000307629	-0.000147643	0.0012163	0.00172577	0.00233164	-0.000490515	0.000265203	0.000153994	-5.97363e-05	0.000158107	0.00155837	3.09143e-05	1.50351e-05	0.000895386	3.44544e-05
202	Asian	Russia	44.55	135.62	-	+	M	J. Goczał	Dalniegorsk	2013	RUS	0.0231732	0.00724647	-0.0267725	0.0122247	0.000384767	-0.0106808	-0.000476667	0.00536641	0.00137435	-0.00311999	-0.00239083	0.00340339	0.00578273	-0.00742559	0.00397809	0.00571604	-0.00398299	0.00206587	-2.09421e-05	-0.00343981	0.000855192	1.23678e-05	0.00184114	-0.000909155	-0.00247563	-6.10627e-05	-0.00269934	0.00279808	0.00277131	0.00151376	-0.00466359	0.0008866	0.00145869	-0.0030897	-0.000260521	-0.000400892	-0.00059869	-0.000269796
203	Asian	Russia	61.66	130.95	-	+	M	R. Rossa	Jakucja	2016	RUS	0.0241307	-0.0106094	-0.000781648	0.00165552	-0.000283888	0.002517	-0.00319722	-0.00772152	0.00104496	0.00598655	0.0040304	0.000350806	0.00291525	0.00330818	0.000136488	-0.00287264	0.00528222	-0.00344451	0.000839164	0.00285068	0.00250956	0.000365968	-0.00168837	0.00113388	0.00112393	0.000128396	-0.00118565	0.000781975	-0.00223393	-0.00133609	-8.07329e-05	0.000479362	0.00131017	0.000580427	-0.000976547	0.00183901	0.00036208	-0.000845145
204	Asian	Russia	44.62	135.35	-	+	M	R. Rossa	Krasnorechenskiy	2013	RUS	-0.0216976	-0.00627646	0.0131499	0.0179563	0.00940548	0.00594101	0.00436468	-0.00116224	-0.00353841	-0.0043176	-0.00284358	-0.000241999	0.00682951	0.00723575	0.00533958	-0.000254605	0.00491202	-0.000352579	0.00441516	0.000276441	0.00137763	-0.00342081	-0.000731187	-0.00263207	0.00130518	0.0010223	-0.00159994	-0.00114714	-0.000970988	-0.00117792	-0.00140572	-0.00128857	0.00070059	-5.68387e-05	0.000331529	-0.000400108	-0.00163331	-0.00027383
205	Asian	Russia	44.62	135.35	-	+	M	R. Rossa	Krasnorechenskiy	2013	RUS	0.00783181	-0.0194095	-0.024838	-0.0102424	0.0190583	-0.007702	-0.005123	-0.000884654	-0.0093026	-0.00296948	0.00207996	0.00304492	0.00485085	-0.00316449	0.00208486	0.00103124	-0.00232878	-0.00184398	0.00158475	0.00164897	-0.000878265	0.00128931	0.00153044	0.000492802	-0.000869662	0.00229456	0.00256038	0.000120412	0.00178566	-0.00168379	0.00176662	-0.00133995	-0.000741403	-0.00119325	-0.00113963	0.000781706	0.000260706	-0.00128556
206	Asian	Russia	44.62	135.35	-	+	F	R. Rossa	Krasnorechenskiy	2013	RUS	-0.00844989	0.000265721	0.0152289	0.0156823	-0.0101806	0.00251977	0.00261947	-0.00432378	0.00191859	0.00054171	0.000956597	0.00768263	0.00307289	0.00254408	-0.00350416	-1.73507e-05	0.00206809	0.00210028	0.00261999	-0.00262388	0.00122004	-0.00143632	0.000785905	-0.00192741	-0.00223968	0.00119778	0.000713752	-0.00152099	0.00111791	-0.000263018	-0.00111671	-0.000123196	0.000769665	-0.000796879	-0.000261659	0.0010786	0.000470718	2.99568e-05
207	Asian	Russia	44.62	135.35	-	+	M	R. Rossa	Krasnorechenskiy	2013	RUS	-0.0280068	-0.00616322	-0.01541	0.00442959	0.0148595	0.00104507	0.00121787	0.0133099	0.000825809	0.00820357	0.00370408	0.00517907	-0.000395537	0.0060535	-0.00299553	0.00365021	-0.00111743	-0.00571201	0.00452848	-0.000577876	0.00204307	-0.0043064	0.00188017	0.00339275	-0.00494486	0.00487138	-0.00573313	0.000507523	-0.000226666	0.00285367	0.00182003	-0.0019594	0.00156984	-0.00167034	0.00163656	0.000386591	-1.08711e-05	0.0008102
208	Asian	Russia	44.62	135.35	-	+	F	R. Rossa	Krasnorechenskiy	2013	RUS	-0.00514687	-0.000658494	-0.0249881	0.0155341	0.00995631	0.00410144	-0.00122633	0.00122733	0.000704301	-0.000200746	-0.00435455	0.00179823	-0.000241884	0.00145345	-0.000253078	-0.00253451	0.00328751	-0.0030963	0.00236594	-0.00304442	0.000291739	-8.6219e-06	0.00208918	-0.000391593	-0.0019954	0.000921111	-0.000751149	-0.00177457	-0.00025067	-0.000303354	-0.000896279	0.000789026	-0.000182947	-0.000625848	0.00135727	0.000558222	0.000912299	-0.00146066
209	Asian	Russia	52.38	99.9	+	-		J. Goczał	Okinsky District	2012
210	Asian	Russia	52.38	99.9	+	-		J. Goczał	Okinsky District	2012
211	Asian	Russia	52.51	99.82	-	+	M	J. Goczał	Orlik	2012	RUS	-0.00555739	-0.0181572	0.00413488	0.00948029	-0.0249504	0.000931312	0.0075157	0.00422111	-0.00732827	-0.00319363	-0.000765384	-0.000662204	0.00468035	0.00331582	0.00552131	0.000905445	2.11049e-05	0.00637118	0.00240943	0.00211412	0.00171849	-0.000660649	-0.000200506	-0.0016259	0.000924164	0.00221863	-0.000852704	-0.00103074	-0.00123015	0.000335826	-0.000359463	1.39231e-05	0.000315209	0.000295198	-0.00049633	0.000192519	0.000475569	0.000298586
212	Asian	Russia	52.51	99.82	-	+	M	J. Goczał	Orlik	2012	RUS	0.0169184	-0.0126519	0.0101138	0.00531581	0.00588972	-0.000650649	-0.00407262	0.0121784	-0.000360668	-0.010152	-7.13492e-05	-0.000604639	-0.000413087	0.00162854	0.00310416	0.000153203	-0.00246922	-0.000955445	-0.00252129	-0.000635934	0.000619828	0.000315861	-0.000497023	-0.00256021	-0.000730596	-0.000416659	-9.57445e-05	-0.00148212	-0.000530325	9.62697e-05	-0.000261615	0.000209873	0.00151239	0.000787616	0.000992313	-0.00110338	0.000153184	8.52439e-05
213	Asian	Russia	52.51	99.82	-	+	F	J. Goczał	Orlik	2012	RUS	0.00181929	-0.012515	0.0138076	0.00821005	6.22276e-05	-0.00378708	-0.00239942	0.00142909	-0.00255909	-0.00596127	-0.00292822	-0.00280556	-0.0033525	0.000422971	-0.00399059	0.00030129	-0.00198964	0.00348608	-0.00084164	0.00314293	0.000322742	0.00287068	0.000405952	-0.00230507	-9.54667e-05	-0.000488889	-0.00154069	-0.00232948	0.00178003	-0.000522138	0.000214704	0.000344423	0.000634976	0.000252557	0.00113371	-0.00113013	0.000651284	0.0008594
214	Asian	Russia	52.51	99.82	-	+	F	J. Goczał	Orlik	2012	RUS	0.0059617	-0.0121711	0.00847146	0.00524233	-0.00749848	-0.00863554	-0.00566603	0.000742159	-0.00709209	0.000259479	0.000295584	0.00527664	0.00236958	0.00173076	0.00152392	-0.0015268	0.000250888	-0.000417747	-0.000616748	0.00190698	0.00445243	0.000101144	-0.00248506	-0.000528889	0.000590753	-0.00117223	0.00125205	-0.000324085	0.000839639	0.00163395	-0.000564069	0.00137747	0.000876882	-0.00113198	-0.000235629	0.00202453	-0.000989773	-0.000816558
215	Asian	Russia	51.42	117.93	-	+	M	musem coll.	Połowinka	1938	RUS	0.0115973	-0.0128352	-0.0169748	-0.00594939	-0.00387324	-0.00284597	-0.010636	0.00586779	0.000629955	-0.00400292	-0.00729228	0.00337862	0.00460618	-1.06239e-05	0.00229702	0.00010443	0.00101609	-0.00338239	-0.00121508	0.00145007	0.000686834	-0.00341395	0.000358548	0.000324672	0.000729032	-0.00129788	0.00049964	-0.00144222	-0.00259723	-0.00268175	0.00162601	-0.000587111	0.000812546	0.000517999	0.00126003	-5.36771e-05	-0.000127619	0.000993234
216	Asian	Russia	51.42	117.93	-	+	M	musem coll.	Połowinka	1938	RUS	0.0251395	-0.00645837	-0.0220519	-0.0046819	-0.00582736	0.00517239	-0.00109799	-0.00146985	-0.00225809	0.00250554	0.00105497	-0.00216749	-3.44323e-05	-0.00141334	-0.00167282	0.00185193	-0.00261405	-0.000639336	0.000419462	0.00179257	0.0012507	-0.00424953	-0.00397748	-0.00204845	-0.000385302	0.000439926	-0.000980646	0.00297856	0.000863642	-0.00196764	0.00142175	-0.000589001	-0.00127538	-0.00257847	-0.00242293	-0.00140974	0.00309199	-0.000218171
217	Asian	Russia	52.36	99.9	-	+	F	J. Goczał	Sajan Mts.	2012	RUS	0.00171765	-0.00960987	-0.00804491	0.00774538	0.00215154	-0.00125288	0.0084179	-0.00201301	-0.000578596	0.00105628	0.00373025	0.0010894	0.00768959	-0.0042583	-0.00369132	-0.00404961	-0.00208121	-0.00412171	0.00185024	0.00264473	0.000549657	0.001798	0.00197041	-0.00318367	6.2368e-05	0.000288422	0.00142703	0.00053627	0.00300667	0.000780215	-0.00110201	0.00166364	-0.0016285	-0.00114797	0.000716139	0.000953276	-0.000349242	0.000774845
218	Asian	Russia	52.36	99.9	-	+	M	J. Goczał	Sajan Mts.	2012	RUS	0.0130343	0.00884054	0.0097818	0.0109492	-0.00906683	0.00599939	-0.00270499	0.0082752	-0.000744358	-0.00224665	0.00207505	-0.00472193	0.00126829	0.00280782	0.000649308	0.00167012	0.00122281	-0.00340551	0.000978037	-0.00373996	-0.00359603	-0.00315895	-0.00175492	-0.00183709	-0.000181584	-0.000878862	0.000651357	-0.000157464	9.50097e-05	-0.000404831	0.00176529	0.00275741	-0.0003488	0.000888897	-7.70528e-05	0.00189775	-0.00246209	0.000528969
219	Asian	Russia	52.36	99.9	-	+	F	J. Goczał	Sajan Mts.	2012	RUS	0.00934154	-0.0143507	-0.00609779	-0.00504549	0.0123575	-0.00734713	0.0027467	3.95587e-05	0.00342131	-0.00558138	-0.00603333	-0.00637917	-0.00245023	-0.000234202	0.00153178	-0.00317165	0.00340193	0.00111696	-0.000481059	-0.00211366	0.00446808	-0.000828202	-0.00181151	-0.000816108	-2.17999e-05	-0.000522836	0.000764125	-0.00245413	0.00209811	0.0012184	1.4402e-05	-0.00057667	0.0017897	0.00167701	-0.000540155	0.00115199	-0.000464842	0.000496479
220	Asian	Russia	52.36	99.9	-	+	F	J. Goczał	Sajan Mts.	2012	RUS	0.00263014	-0.0171943	0.00331235	0.0158004	-0.00522502	0.000416246	0.00261442	-0.00288361	0.00237295	-0.000255157	-0.000985437	-0.0028452	0.00395839	0.000504602	-0.00225727	0.00434863	-0.00303017	0.00129697	-0.00210256	0.00168748	-0.00217101	0.000271686	0.00296778	0.00116704	-0.000151511	-0.000190692	0.00056023	-0.000576012	-0.00027332	0.00185155	0.00168669	-0.00102092	-0.00121721	-0.000843065	0.000584835	3.46926e-05	0.000166289	0.00101645
221	Asian	Russia	52.36	99.9	-	+	F	J. Goczał	Sajan Mts.	2012	RUS	-0.00151947	-0.0102588	0.0131056	-0.00438898	0.00726189	-0.00741109	-0.00126129	0.00430563	-0.00522924	0.00288597	-0.00494606	6.01235e-05	0.0028752	0.0037399	-0.00224831	-0.00151367	0.00188286	-0.00219452	-0.00146122	0.00152251	-0.00207952	-0.0023784	-0.00100359	0.000457555	-0.000831687	-0.0019068	-0.000833542	-0.00133859	-0.00011702	-0.00100025	-0.000898957	0.00130044	-0.00203213	-0.000411905	0.000241252	0.000546657	-0.000247526	0.000728276
222	Asian	Russia	52.36	99.9	-	+	F	J. Goczał	Sajan Mts.	2012	RUS	0.00648202	-0.0124454	-0.0109115	0.00768523	-0.0118895	-0.00454311	0.00172422	0.0060668	0.00624629	-0.000560103	-0.00153617	0.000291414	0.00156561	-0.000536362	0.00242202	0.000937381	0.00097814	0.000471782	-0.00143318	-0.00163787	-0.000325274	-0.00184209	-0.000503085	-0.00117905	-8.09998e-05	-0.00142732	0.000913609	0.0019423	-0.000478439	-6.70613e-05	0.000221038	-0.000338567	0.000183426	-0.000261264	0.00205064	-0.00022653	-0.000979429	-0.00019397
223	Asian	Russia	52.36	99.9	-	+	F	J. Goczał	Sajan Mts.	2012	RUS	0.000966438	-0.0190516	0.0149903	0.00130401	0.000828963	0.0027308	0.00475843	0.00598475	-0.00821355	-0.000810835	-0.00744026	0.00262638	0.00487916	-0.00669571	0.000610799	-0.00128476	-0.000857746	-0.00125541	9.16135e-05	0.00105423	0.00026908	0.00236468	-0.00177547	0.00189499	-0.00118814	0.00163402	0.000359114	-0.000273843	0.00093139	0.00154012	-0.000566259	0.00205955	0.00040021	0.00022329	0.00146209	-0.000550071	0.000293112	-0.000770623
224	Asian	Russia	52.36	99.9	-	+	M	J. Goczał	Sajan Mts.	2012	RUS	-0.00303006	-0.00522612	0.0105887	0.0132602	-0.00977037	-0.0024823	-0.00515234	-0.00246034	-0.00420205	0.0031477	-0.00109928	-0.0029397	-0.00278892	0.00287347	-0.00143087	-0.00124231	-0.000955991	0.0027272	-0.000874892	2.68952e-05	-0.0013379	0.00185317	7.01609e-05	-0.000737802	-0.00083871	-0.000991727	-0.000723557	0.00256618	-0.00176175	-0.000179297	0.0014977	0.000390563	-0.000507295	0.000620264	0.000114558	-0.000214656	-0.00129981	-0.000104842
225	Asian	Russia	52.36	99.9	-	+	M	J. Goczał	Sajan Mts.	2012	RUS	0.011944	-0.0168064	-0.00912085	0.00588944	0.0130823	0.00153737	-0.00977554	-0.00139961	-0.00269837	0.00015015	-0.00208759	0.00266908	-0.00219586	0.00120963	-0.00332723	0.000479415	0.000226046	-0.000372005	-0.00352846	-0.00137731	0.000699428	1.40926e-05	0.00145084	-0.00211888	0.000348178	0.000862619	6.15522e-05	0.00114563	0.000717489	-0.00229748	0.000526121	0.00270869	0.000348411	-0.000570239	0.000252978	0.00172444	3.01375e-05	-0.000406565
226	Asian	Russia	52.36	99.9	-	+	M	J. Goczał	Sajan Mts.	2012	RUS	-0.0029478	-0.0118799	0.0115168	0.00401231	-0.00341933	-0.00358825	-0.00192414	-0.00519781	0.00193044	0.00444396	-0.00586077	-0.00130371	0.00488112	-0.00146294	-0.000747687	0.00173848	-0.00107391	-0.00405582	-0.00138734	-0.00382641	-0.000796028	0.00482049	0.000179455	-0.00162964	0.00134771	0.000312723	-0.00167014	-0.000902338	-9.47651e-05	0.000385596	-0.000332336	0.000796342	-0.00123616	0.000421518	0.00141003	0.000201974	-0.000466067	0.00150448
227	Asian	Russia	52.36	99.9	-	+	M	J. Goczał	Sajan Mts.	2012	RUS	0.0048664	-0.0100294	0.00827639	-0.00368498	-0.00377406	0.00725267	-0.00573013	-0.000831779	-0.00396735	0.00264154	-0.00489226	-0.00213957	-0.00190246	0.00126208	-0.000701486	0.00113531	-0.00359107	0.0020081	-0.000132369	0.00343014	-0.00184942	0.00256097	0.000506401	-0.00196895	-0.00131703	0.000849053	-0.000805669	0.000154616	0.0015094	-0.00150072	-0.000541301	0.00126492	-7.01951e-05	0.00108841	-0.0012499	-0.000213965	-0.000634671	0.000179396
228	Asian	Russia	52.36	99.9	-	+	M	J. Goczał	Sajan Mts.	2012	RUS	0.0192615	-0.0133806	0.0202534	0.00618471	0.00335678	0.0028322	0.00703794	-0.000111601	-0.000589217	0.00188469	-0.00290657	-0.0051487	-0.000835095	-0.00179238	-0.00509552	-9.25403e-05	-0.000870328	-0.000241467	0.000753739	0.00250649	0.00134458	0.000445686	0.00336108	0.00219692	-0.00271871	0.000806634	-0.000254564	7.05342e-05	0.000961795	0.000595682	-0.000302746	0.000962544	-0.000847834	0.000814522	0.000553118	-8.92906e-05	-0.00084073	0.000734774
229	Asian	Russia	52.36	99.9	-	+	M	J. Goczał	Sajan Mts.	2012	RUS	-0.00335827	-0.0131199	0.0102238	0.00315807	-0.000755911	-0.00905284	-0.00124319	-0.0103697	-0.00460955	0.000449611	0.00246438	0.00159505	-0.000699692	-0.00203032	-0.00190911	-0.00585304	-0.000976332	0.000390736	0.00158386	-0.00115616	0.000413699	3.67525e-05	-0.00149043	0.00101636	0.00122172	0.000621323	-3.56905e-05	4.25834e-05	-0.000922642	0.000332474	0.00138372	-0.00214761	0.00100339	-0.00109211	-0.000926535	-0.000578183	-0.00144777	0.00030315
230	Asian	Russia	52.36	99.9	-	+	M	J. Goczał	Sajan Mts.	2012	RUS	-0.00688636	0.00457427	-0.0147296	-0.00456155	-0.00305196	-0.00316922	-0.00103533	0.00289218	-0.000817547	0.00414549	0.000263523	-0.000780074	0.000956613	0.00480576	0.00149016	0.00164272	0.00142772	0.000207067	0.00287592	0.00201357	0.00115438	0.00359154	0.00141519	-0.00194589	-8.76504e-05	0.00263757	-0.00213527	-0.000817064	0.00337093	0.000803316	0.00160976	-0.000467659	-0.00034175	0.000445262	0.000375681	-0.000547294	-1.3655e-05	0.00116469
231	Asian	Russia	52.36	99.9	-	+	M	J. Goczał	Sajan Mts.	2012	RUS	-0.00385486	-0.0108685	-0.00349982	0.004224	-0.0124583	-0.00676799	0.000651303	0.00990727	-0.00898366	0.0016791	0.000673858	0.00163879	0.00367245	0.00205848	-0.00231336	0.00234397	0.00160331	-0.00411352	0.000283439	-0.00191649	0.000958097	0.000195282	-0.000162909	-0.00167301	-0.00197405	0.000533912	0.000966803	0.000524441	-0.00152512	-0.00415492	-0.00191338	2.77968e-05	-0.000523097	0.000833801	-0.000308029	-0.00111062	-0.00123837	0.000743408
232	Asian	Russia	52.36	99.9	-	+	M	J. Goczał	Sajan Mts.	2012	RUS	0.0136344	-0.00712863	0.0123346	0.00447968	0.00710052	-0.00355047	-0.000912688	-0.0015277	-0.00516723	0.00349	0.00163053	0.00538294	0.00580021	-0.00239975	0.0035416	0.0018898	0.00143142	0.000370217	0.000534244	-0.00279503	0.00219053	0.000724958	0.000938001	-0.0017588	3.00636e-05	-0.00157367	-0.00107451	0.00135545	0.00188845	-0.000580283	0.000121127	0.00310154	0.00239732	-0.000499257	-0.000921355	-0.000471698	-0.00116215	0.000591081
233	Asian	Russia	52.58	99.4	-	+	F	R. Rossa	Sajan Mts.	2012	RUS	0.0180914	-0.0101249	-0.00470389	0.00137506	-0.00770118	0.00483396	0.00278188	-0.00382037	-0.00472582	-0.00795341	-0.00121488	0.00490854	-0.00275087	-0.000919915	-0.00191601	-0.00357919	-0.00175891	-0.000377685	0.000908179	-0.00367268	0.00188166	-0.0025272	0.000301972	-0.00106665	-0.00048388	-0.000789177	-0.00147905	-0.00172772	0.000307251	-0.00101463	0.000695444	0.00136664	-0.000819951	0.0001395	-0.00142168	-0.000598687	-0.00034035	0.00103158
234	Asian	Russia	52.85	93.41	-	+	M	R. Rossa	Sajan Mts.	2012	RUS	0.0316022	0.000406948	-0.0180814	0.00364854	0.00763177	-0.00619409	0.000726358	0.0119452	0.00645824	0.00195399	-0.00413995	0.00111213	0.00194973	0.00485055	0.00444769	0.0029466	0.00293339	-0.00416974	0.00317424	0.00143739	-0.00288986	0.00119302	-0.00216288	-9.60222e-05	0.000702894	0.00333714	0.00279574	0.00176298	-0.000733073	-0.00142179	0.00152277	0.000606143	-0.00302123	0.00166262	0.000502316	0.000666527	0.000629761	-0.000437226
235	Asian	Russia	56.48	57.64	-	+	F	musem coll.	Sverdlovsk District	2016	RUS	0.0136661	0.00442737	0.00839609	-0.00984635	-0.00305289	0.00362469	0.00170194	0.00208267	-0.00197229	0.00233424	-0.0068679	-0.00209279	-0.000393294	0.00377367	-0.00093354	-0.000302129	0.00563605	-0.00301185	-0.00274032	-0.00264933	-5.13111e-05	0.0012911	-6.06445e-05	-0.000890339	0.00164753	-0.0010995	-0.000110959	0.000820805	-0.00113684	0.00104898	0.000743936	-0.000379809	0.00210063	-0.000731197	-0.000312065	0.000387895	-0.000668918	0.00211806
236	Asian	Russia	56.48	57.64	+	+	M	musem coll.	Sverdlovsk District	2016	RUS	0.00599956	-0.00606096	-0.00400299	0.00367652	0.014971	-8.87125e-05	-0.00962531	0.00573817	-0.00725662	-0.00618495	-0.000576497	0.00260218	-0.00241508	0.0019541	-0.00141509	-0.00307745	-0.00164667	0.00178591	0.0015426	-0.0015752	-0.00118606	0.000302769	0.00209613	0.00111042	0.00210745	-0.00138469	0.000542802	0.000832954	-0.00172755	-0.00065804	0.000411285	0.00191821	-0.000791022	0.000300012	-0.00043419	-0.000540314	0.000732428	0.000721727
237	Asian	Russia	62.4	57.19	+	-		R. Plewa	Troitsko-Pechorsky District	2009
238	Asian	Russia	62.4	57.19	+	-		R. Plewa	Troitsko-Pechorsky District	2009
239	Asian	Russia	62.4	57.19	+	-		R. Plewa	Troitsko-Pechorsky District	2009
240	Asian	Russia	53.25	104.42	-	+	F	R. Rossa	Wierszyna	2012	RUS	-0.0105928	0.00110432	-0.00674333	-0.00572756	-0.00670692	0.00459841	-0.00913713	-0.00777455	0.00150799	0.000505874	-0.00129795	-0.00214861	0.00132237	0.00225228	-0.00232457	0.00404694	0.00117334	0.0015133	-0.00101426	0.000637023	-0.00377101	0.000436474	0.000935968	0.000416998	0.00193476	0.0012185	0.00175813	0.000649872	6.33102e-05	-0.000165552	0.000130249	0.00108608	-0.000621352	-0.000488629	0.000761609	0.000266916	-0.00163424	0.000343106
241	Northeastern European	Belarus	53.95	27.67	+	+	M	S. Buga	Minsk	2017	BYX	-0.00234197	0.00821779	0.00755472	-0.00390357	0.00376685	-0.0196566	-0.00360412	-0.00772795	0.000756435	-0.00562129	-0.00544383	0.0023095	0.00177706	0.0036562	0.0019796	-0.00270213	-0.00774457	-0.00161569	0.00370168	0.00179474	-0.000849352	-6.40078e-05	-0.00220778	0.00254946	-0.000812525	0.00120799	-0.00150285	0.00211328	-0.00163443	0.00211622	-0.000506113	-0.00026984	-0.000467004	-0.000202041	0.000832382	-0.00120765	0.000976474	0.000546075
242	Northeastern European	Finland	61.08	28.68	+	+	F	M. Landvik	Lappeenranta	2009	FIN	-0.0166074	0.0104924	-0.0080965	0.00157367	-0.00021354	-0.00898487	0.00120263	-0.0067289	-0.00258439	0.00187489	-0.000542606	0.00230005	0.00070237	0.00274776	-0.00174208	-0.000294513	-0.00189673	-0.000840306	-0.00654762	0.00119587	-0.00395805	0.00329339	-0.00175356	0.000531619	0.00285827	0.00220561	0.000644523	-0.00102194	0.00173785	0.000739306	-0.00111871	0.00109377	0.00158434	0.000331699	-0.00038196	0.000628613	-0.00083434	0.000158905
243	Northeastern European	Finland	61.08	28.68	+	+	F	M. Landvik	Lappeenranta	2009	FIN	-0.0166534	0.00749226	0.00738427	-0.00536786	0.00529254	-0.00890122	-0.00200664	-0.00188448	-0.00354216	0.00284444	0.0014888	0.00881292	0.002873	0.00264997	0.00184674	1.22439e-05	-0.000574874	0.00260503	0.000165378	-0.00345248	-0.00362888	-0.000365316	-0.000184388	0.00209646	0.000534945	0.00180467	0.00146413	0.000179753	0.00260141	0.000195149	-0.000891599	5.25251e-05	0.000964104	-0.00105153	-0.00179142	0.000939174	0.000415897	0.000561439
244	Northeastern European	Finland	61.08	28.68	+	+	F	M. Landvik	Lappeenranta	2009	FIN	-0.0235548	-0.000670308	0.00739215	0.0090538	0.0124086	0.00173069	-0.00846848	0.00209208	-0.00560308	-0.00567749	0.00266464	-0.00370363	0.0047739	-0.000349483	0.0103056	0.00135341	0.000666978	0.00161391	-0.00257151	-0.000127593	-0.00519683	-0.00125821	0.000397031	0.00066856	-0.000415333	-0.000850639	-0.000982836	0.000815342	-0.00115412	0.000369375	0.000859648	0.000891205	1.51508e-05	0.000177776	-0.000188388	-0.000113286	8.86312e-06	-0.000692458
245	Northeastern European	Finland	61.08	28.68	+	+	M	M. Landvik	Lappeenranta	2009	FIN	-0.0107642	0.0242555	0.000968957	0.00708719	-8.87087e-05	-5.91434e-05	-0.00401778	-0.00931896	-0.00490546	-0.0041861	-0.00194172	0.00230203	0.00170482	-0.00724137	-0.00131671	0.00306026	-0.0038074	0.00584456	7.65861e-05	-0.000537283	0.000897503	-0.00374029	-0.000896926	-0.00142117	-0.00197036	0.00285975	-0.00176795	0.00221309	-0.00150429	-0.00137089	0.00109205	-0.00208241	-0.000744576	0.00100095	-0.00120178	0.00105288	0.000259399	1.23819e-05
246	Northeastern European	Finland	61.08	28.68	+	+	M	M. Landvik	Lappeenranta	2009	FIN	0.00841876	0.0067188	-0.00117948	-0.000578151	0.00604501	0.00828134	-0.00167693	0.00161155	-0.0039541	0.000759649	0.000751428	0.00200957	0.00366465	0.000912173	0.000610401	-0.000816398	0.0027311	0.000164141	0.00149967	-0.00232114	-0.00169423	-0.00388321	0.000526631	7.54842e-05	0.00103637	6.71699e-05	-0.000295731	0.000226381	-0.00145975	0.00112428	-4.31989e-05	0.000400073	0.00122266	0.000333355	0.000397881	-0.000158835	0.000304759	8.20929e-05
247	Northeastern European	Finland	61.08	28.68	+	+	F	M. Landvik	Lappeenranta	2009	FIN	-0.0195511	0.00500696	0.00859107	-0.0221994	-0.00362094	-0.00541658	0.00753868	0.00608873	0.00170988	-0.00331879	-0.00160374	-0.00088533	-0.00638917	-0.00200815	0.00337037	0.00426208	0.00024542	0.001033	0.00310598	-0.000799808	-0.000995936	0.000276454	0.00104941	-0.00245169	-0.00108891	0.000446807	-0.00138751	-0.000788739	-0.0016263	0.000318462	-0.000982604	-0.000610165	-0.00232038	-0.000521568	0.000789359	-0.000507782	-0.000663562	5.84452e-05
248	Northeastern European	Finland	61.08	28.68	+	+	M	M. Landvik	Lappeenranta	2009	FIN	0.0163499	-0.00359693	-0.00856016	-0.00558807	0.0162734	0.000628833	0.00959565	0.00531918	0.000452372	-0.00486369	-0.00740602	-0.000881077	-0.00333187	0.00324685	0.00331267	-0.0011922	6.62959e-05	0.00118611	0.00244408	0.000720762	-0.000373823	0.00252876	0.00419193	-9.6153e-05	-0.0019243	0.00238085	-4.70113e-05	0.000335267	-0.00114594	0.00133762	-0.000762857	0.00207561	-0.00131953	5.58368e-05	5.32004e-05	-0.000167739	-0.00115516	0.000641951
249	Northeastern European	Finland	61.08	28.68	+	+	F	M. Landvik	Lappeenranta	2009	FIN	0.00698615	0.000794497	0.00650427	-0.00280285	0.00116546	-0.00229266	-0.00296539	0.00195716	0.00100755	0.00527589	0.0130668	0.00149322	-0.0024718	-0.00201332	0.00644672	0.000947063	0.00135347	-0.00105301	-0.00232986	0.000114649	-0.00234667	0.000247246	-0.00221903	-0.00279917	0.000438293	0.000366157	-0.00302297	0.000733617	0.000262364	-0.00229234	0.00199516	0.00116379	0.000404392	0.00112316	-7.80434e-05	0.000820156	-0.00039914	0.00117036
250	Northeastern European	Finland	61.08	28.68	+	+	M	M. Landvik	Lappeenranta	2009	FIN	0.00367555	0.0122273	-0.000651422	0.00738264	0.00544738	-0.00129232	-7.57923e-05	-0.00448985	-0.00545557	0.000257647	-0.00543379	-0.00695649	0.00264546	0.00585034	-0.000531298	-0.00316754	0.00268272	-0.00211479	-0.000215051	0.00412025	-0.00179761	-0.000318139	0.00313768	0.000904504	-7.30156e-05	-0.000842061	0.000248319	-0.000345751	0.000883977	-0.00028476	-0.000864114	-0.00061038	-0.00011055	0.000171029	-0.000469622	0.00111035	-0.000408954	0.000502805
251	Northeastern European	Finland	61.08	28.68	+	+	M	M. Landvik	Lappeenranta	2009	FIN	0.0011336	0.00735411	0.0114741	0.00757401	0.0105184	-3.20515e-05	0.0023114	-0.0160146	-0.00416953	0.00104987	-0.00312838	-0.00145397	-0.0101574	-0.00250239	0.000713306	-4.41325e-05	0.00230434	0.00490779	-0.00377556	0.00400281	0.0016187	-0.000519736	0.00480298	0.00148032	0.00299204	0.00244478	-0.00253627	-4.10391e-05	-0.00044004	0.000827844	0.0022366	-0.00116105	-0.000323548	0.00228405	-0.000541227	0.000567555	0.000831206	0.000432265
252	Northeastern European	Finland	61.08	28.68	-	+	F	M. Landvik	Lappeenranta	2009	FIN	0.00890785	0.0179554	0.0103136	-0.00427076	-0.00262776	0.0049838	0.00440516	-0.00572336	0.0046101	-0.00391045	-0.00186598	-0.0062198	0.00900489	0.00139689	0.00621654	0.00186791	-0.00191693	0.00135839	-0.00209189	0.00478554	-0.00118997	0.000293102	0.00117671	0.00159619	0.00137	0.00292953	5.46597e-05	0.00422598	-0.00128688	0.000371978	0.000415404	2.27974e-05	-0.00213216	-0.000367761	-0.00119665	0.000598441	-0.000809124	0.000866613
253	Northeastern European	Finland	61.08	28.68	-	+	M	M. Landvik	Lappeenranta	2009	FIN	-0.00361774	-0.00587262	-0.00470671	-0.0113696	0.00761491	0.00505483	0.00644574	-0.00843017	-0.000994959	0.00108474	0.00384951	-0.00841006	0.0065705	0.000820471	0.00351256	0.00308825	0.00393936	-0.00192811	-0.00134799	-0.00249461	-0.00559719	0.0011783	-0.00118149	0.00138051	0.00019364	-0.00317725	0.000575281	0.000635043	-0.00110745	0.000508834	-0.000720016	0.000726689	-0.00115543	-0.00115339	-0.000229638	-0.000448552	-0.000682068	0.00031084
254	Northeastern European	Finland	61.08	28.68	-	+	F	M. Landvik	Lappeenranta	2009	FIN	0.00440311	0.00569201	0.00402342	-0.0110894	-0.00493054	-0.00564496	-0.000234373	-0.00875061	-0.000698447	0.00598319	0.00296956	-0.00308945	-0.00563491	-0.00161241	0.00218193	-0.000398258	0.0023539	-0.00379512	-0.0012242	0.000215833	-0.00421851	-0.001548	-0.000605892	0.000749078	-0.00131487	0.00199476	0.00201119	0.0002963	0.000123537	-0.000307623	-0.00236806	-0.00085353	0.00101976	0.000441948	-4.81503e-05	0.00306843	3.86302e-05	-0.000115767
255	Northeastern European	Finland	61.08	28.68	-	+	F	M. Landvik	Lappeenranta	2009	FIN	1.18588e-05	4.93001e-06	0.00698261	-0.00626305	0.0134975	-0.00482432	0.00334717	0.00168034	-0.00547696	0.00526684	-0.00532959	0.00272287	0.00545293	-0.00154785	0.00855102	0.000737265	0.000836818	0.00059951	-0.00408698	0.000420052	-0.00055046	-0.00257579	-0.00185934	-0.00172687	-0.000653355	0.00255819	-8.00705e-05	-0.0025271	0.000408188	-0.000325999	0.000166434	-0.00200628	0.00146658	0.00155747	0.000670543	-0.00114676	0.000789212	0.000662957
256	Northeastern European	Finland	61.08	28.68	-	+	M	M. Landvik	Lappeenranta	2009	FIN	0.00901127	0.0182048	-0.0100387	-0.0104338	0.0238046	0.00397851	0.00556415	-0.000711308	0.00211548	-0.00237387	-0.00207397	-0.00239211	-0.0020915	0.00279781	-0.00146954	-0.000280188	0.000226031	0.00242603	0.00154277	0.0015321	0.00153222	-0.00196795	-0.000851478	-0.00154125	0.000883785	0.00142725	0.000952022	-2.37124e-05	-0.00222553	-0.000857312	4.65332e-05	0.00104963	-0.00132864	-5.70155e-05	-0.000327973	-0.00027414	-4.28959e-05	0.00103123
257	Northeastern European	Finland	61.08	28.68	-	+	M	M. Landvik	Lappeenranta	2009	FIN	0.0156386	0.0125875	-0.000149952	0.00503478	-0.00221235	-0.0132925	0.000233412	0.00198399	-0.00816074	0.00835198	-0.0043168	-0.00150258	0.00167064	0.00282353	-0.000850886	0.00367415	-0.00482791	-0.00414594	0.00269785	0.0009602	0.000135828	0.00181339	-0.00079002	0.000417693	0.00119588	-0.00211555	0.00213369	-0.000826202	-0.000222559	0.000377949	0.000627057	-0.00220659	0.000184441	-0.00107256	-7.31991e-05	0.00097425	-0.000248493	-4.30484e-05
258	Northeastern European	Finland	61.08	28.68	-	+	M	M. Landvik	Lappeenranta	2009	FIN	0.00571414	0.00890383	-0.0203892	-0.00406563	0.00091254	-0.00413687	-0.00122302	-0.00660796	-0.0090807	0.00844249	-0.00367018	0.00524055	-0.00686493	-0.00387064	0.00674281	0.00269409	0.00154932	0.00535814	-0.00276216	0.00261003	-0.00488282	0.00126693	0.000100217	0.000725604	0.000735558	0.00118379	-0.00108014	-0.000865855	-0.00108747	0.000221541	4.7493e-05	-0.000109579	-0.000252181	-2.33358e-05	0.000489623	0.000727881	0.000393954	-0.000685671
259	Northeastern European	Finland	61.08	28.68	-	+	F	M. Landvik	Lappeenranta	2009	FIN	-0.0100653	0.000521531	0.00219747	0.00329707	0.00351225	-0.000494714	0.00626197	0.00215625	-0.00377778	0.00054444	-0.00169798	0.00672649	-0.00164293	0.00262741	0.00788665	-0.00309839	-0.00393182	-9.17745e-05	0.00011211	-0.00233252	-0.000166474	-0.00270863	0.00080838	-0.00248559	0.00116356	0.00112389	0.000585269	0.000404771	0.0020683	0.00184689	6.14278e-05	-0.000916401	-0.000715371	-0.00100817	0.000817548	-0.000377678	-0.000787703	0.000244962
260	Northeastern European	Finland	61.08	28.68	-	+	F	M. Landvik	Lappeenranta	2009	FIN	0.0231646	0.00867236	0.00665492	-0.00889762	0.00741859	-0.00810586	0.00412279	-0.00301623	-0.0041138	0.00332065	-0.00663249	0.00093647	0.0013242	0.00217657	0.005375	-0.00188877	-0.00232305	-0.00142308	2.90688e-05	0.00590827	0.000732094	-0.00222543	-0.00227074	-0.000763387	0.00181788	-0.00199913	-0.00312894	-0.000976004	-0.00102793	0.00057579	-0.00135509	-0.00178097	0.000807998	9.1619e-05	0.00202093	-0.00171713	0.000238069	-0.000219851
261	Northeastern European	Finland	61.08	28.68	-	+	M	M. Landvik	Lappeenranta	2009	FIN	0.0283406	0.00325332	0.00367444	-0.000274181	-0.0110706	-0.00387323	0.00929984	-0.00605487	0.00700734	-0.00562536	-0.000158846	0.00290397	-0.000585354	-0.00212889	0.000245293	0.00228614	-0.000129919	0.000446403	-0.00217722	0.00257644	-0.00133197	0.00177041	0.00133775	-0.000714854	-0.000798006	0.00211086	-0.000114664	-0.000319059	0.00116434	0.00045347	0.000286132	-0.00160741	-0.00106915	-0.000185492	0.000986419	0.000905512	-0.000430657	0.000678969
262	Northeastern European	Finland	61.08	28.68	-	+	F	M. Landvik	Lappeenranta	2009	FIN	0.0160443	0.00224486	-0.0177477	-0.00377027	-0.00887535	0.0064902	0.00789322	-0.00823659	-0.00105573	0.00133261	0.004285	0.00280739	-0.000226322	-0.00086394	-0.00494664	-0.00237578	-0.00208418	-0.00258618	-0.00103288	0.00170866	-0.00144619	-0.00258062	-0.000713627	0.000220282	-0.00133613	0.00170108	0.0014517	0.000513207	-0.000327464	0.000850445	0.000266622	0.00084233	-0.000493856	-0.000390011	0.00107257	0.00114359	0.000492004	0.000819015
263	Northeastern European	Finland	61.08	28.68	-	+	M	M. Landvik	Lappeenranta	2009	FIN	0.0035735	-0.00743376	-0.011507	0.00603333	0.00279831	0.000348236	0.000388441	0.00162231	-0.00130543	-0.00209669	-0.00300588	-0.0027732	0.00105114	0.000237725	-0.000960263	0.000767944	0.00015006	-0.00238378	0.00276049	0.00272764	-0.00162905	0.0015914	-0.00163984	-0.000599359	-0.000220369	-0.000436729	0.00187436	0.00130225	0.000364437	0.000861751	0.00121145	-0.00130315	0.000699345	0.0005955	-9.61541e-05	0.000851263	-0.000324146	6.71734e-05
264	Northeastern European	Latvia	57.22	25.22	-	+	F	M. Balalaikins	Amata Municipality	2018	LVX	0.0172794	-0.00351901	-0.0152524	-0.00352519	-0.00556209	-0.00333068	0.00950698	-0.00175212	0.000390043	-0.00261116	-0.0041259	0.00122882	0.000745766	-0.00280549	-0.00128047	-0.000942661	-0.000517834	0.000179864	0.00206819	-0.00309914	0.00148196	0.00321253	0.000782601	-0.00209673	0.00297503	-0.00239131	-0.00136212	0.0020372	0.000582018	0.00165123	0.0010697	-0.0010607	-0.00208731	8.29689e-05	-0.000341199	0.000401796	-0.00176554	-0.000393121
265	Northeastern European	Latvia	56.79	27.68	-	+	M	M. Balalaikins	Karsava Town	2018	LVX	0.00847153	0.00979504	-0.00419497	0.0189947	-0.00032827	-0.0106202	0.00576624	0.00633183	-0.00161823	0.00671245	-0.00237839	0.00179823	-0.00311207	0.00375499	-0.0033618	-0.00445434	0.00381891	0.00520664	-0.00175683	0.00176124	-0.00143889	0.00027569	0.00189029	-0.0011091	-0.000891355	-0.00292089	-0.000517208	-0.00124842	0.00217627	0.000548212	-0.00062622	-0.00269687	-0.00138377	0.00104169	0.00084755	0.000665878	0.000892096	-0.000394586
266	Northeastern European	Latvia	56.92	24.46	-	+	F	D. Telnov	Ropazi Municipality	2018	LVX	-0.011365	0.0111683	0.0053793	0.00566425	-0.00335245	0.0145716	-0.000174037	0.00337963	-0.00220481	0.00383178	-0.00177324	0.00089693	0.00348195	-0.00198303	0.000225402	-0.00506463	-0.00283579	-0.00101636	-0.00359881	0.00461803	0.00384119	-0.000383402	0.00275126	-0.00104515	-0.000164109	0.000345245	0.00215392	0.000542388	0.00115426	-0.00198704	-9.56373e-05	-0.00235651	-0.00010614	0.000111872	-0.00150305	-0.000756886	-0.000436431	-0.000771299
267	Northeastern European	Latvia	56.92	24.46	-	+	F	D. Telnov	Ropazi Municipality	2018	LVX	0.000436296	-0.00576352	0.00727626	-0.00244438	0.00423654	0.007776	0.00155662	-0.00795503	0.00393843	-0.000587866	0.00669045	-0.00133364	-0.000438398	0.0031395	0.00341217	0.00222084	-0.00189369	-6.35846e-05	0.00067184	0.00226072	-1.89825e-05	0.00173765	0.000883663	0.00221888	0.000304229	0.00103595	-0.00141712	0.000294096	-0.00395015	-0.000379645	-0.000273691	-0.000737968	0.000876769	-0.00115688	-0.000967309	-1.12242e-05	-0.000471787	0.000415272
268	Northeastern European	Latvia	56.92	24.46	-	+	F	D. Telnov	Ropazi Municipality	2018	LVX	-0.00707089	0.00555297	0.00829024	0.00165324	-0.0076683	-0.00185107	0.000231685	-0.000359865	-0.00376513	-0.00091659	0.00120454	0.00493978	-0.00994516	-0.00129258	-0.00137356	0.00339198	0.00391529	-0.00296326	-0.00581097	0.000873498	0.000184187	-0.000870594	-0.00209243	-0.00132677	-0.000752605	0.00109982	-0.00086314	0.000312484	-0.00200474	0.000614304	0.00069731	0.00153403	-5.70869e-05	-0.002601	0.00124652	-0.000643727	0.00010786	-0.00022274
269	Northeastern European	Latvia	56.92	24.46	-	+	F	D. Telnov	Ropazi Municipality	2018	LVX	-0.0209619	-0.00370266	-0.00985788	0.00125478	0.00614206	-0.00151929	0.00463129	0.00069659	0.00366968	-0.00101025	0.00134471	0.000935762	-0.0040605	0.00203244	0.00177635	-0.00196136	0.0003776	0.000120011	0.000637954	0.00299637	-0.00134674	0.00207833	0.00178856	0.00328608	-0.00291897	0.000288365	-0.00181775	-0.00204066	-0.000116131	-0.00200854	-0.00145148	0.000406884	0.00166446	-0.00104558	-0.00116912	0.000554045	0.000520496	0.000154639
270	Northeastern European	Latvia	56.92	24.46	-	+	F	D. Telnov	Ropazi Municipality	2018	LVX	-0.00791911	-9.14682e-05	-0.00443161	-0.0022711	0.00345543	0.00611816	0.00785686	0.000533464	-0.00629602	-0.00406588	0.00580464	0.00416606	0.00215987	0.00116901	-0.00367293	0.00189427	0.00324979	-0.00106731	-0.0031181	-0.000109486	-0.00145885	-0.000301453	-0.0035397	0.000474089	-0.000298089	0.000604249	-0.00193114	0.0034726	0.000857513	-0.000850143	-0.000786366	0.000366225	0.000254237	0.000352666	0.000295728	6.5246e-05	-0.000888241	-0.000140206
271	Northeastern European	Latvia	56.92	24.46	-	+	M	D. Telnov	Ropazi Municipality	2018	LVX	-0.00153235	0.000248735	-0.0246116	0.0047708	0.00953281	-0.00515886	0.0103205	-0.00304721	-0.00102946	0.00271614	-0.00186027	0.00323814	-0.00251858	0.000606113	-0.00372698	-0.000516057	0.000905992	-0.00428003	-0.000330683	0.000332317	0.00134576	0.000228559	-0.00155797	0.00111392	0.000992295	0.00103022	0.00210878	0.00196766	-7.60154e-05	0.00130202	-0.00120029	-0.000192289	0.00178584	-0.000213932	0.000336803	-0.000502457	0.000919354	-0.000744609
272	Northeastern European	Latvia	56.92	24.46	-	+	M	D. Telnov	Ropazi Municipality	2018	LVX	0.0186949	-0.000894907	-0.0110774	-0.00311576	-0.00772898	0.00641863	0.00608495	-0.00287368	0.00561683	0.00331511	-0.00188627	-0.000492102	0.00209479	-0.00278748	-0.000608886	-0.00379851	-0.00167714	0.000656671	0.000990522	0.00192093	-0.00366011	-0.000682309	0.000788697	0.00219119	-0.000443056	0.00111812	0.000556464	-0.00068827	0.0023227	-0.00204224	-0.00202102	0.000184211	0.000544581	-0.00114122	-0.000577846	-6.90893e-05	7.9267e-05	-0.000358153
273	Northeastern European	Latvia	55.71	26.79	-	+	F	M. Balalaikins	Silene Nature Park	2018	LVX	0.0178025	0.000362649	-0.0020982	-0.00266645	-0.00635897	0.00805089	0.00715177	0.00824977	0.00470331	-8.24237e-05	-0.00227375	0.00188123	0.000883592	-0.00650522	0.00498476	0.00295117	-0.00401127	0.000339444	0.00214515	0.00209532	-0.00294579	0.00296821	0.0019277	0.000454271	0.000500514	-0.000670955	0.000600588	0.00248363	0.00280765	-0.000742343	-0.000255689	-0.00113047	0.001018	-5.17467e-05	-0.000638858	0.000734733	-0.000342786	0.00059838
274	Northeastern European	Latvia	55.71	26.79	-	+	M	M. Balalaikins	Silene Nature Park	2018	LVX	0.00371808	-0.0117185	-0.00580872	-0.00721345	-0.00144473	-0.0149568	-0.00442551	0.00186364	0.00911718	-0.00166506	-0.000559711	-0.004693	-0.000888251	0.00310877	0.000510896	-0.00774308	0.00201064	-0.00317259	-0.000429028	0.00452168	-0.00160609	0.00273742	0.000412174	0.00117491	0.000505503	0.000421572	-0.00159793	0.000481008	-0.000410645	-0.000153553	7.41649e-05	-0.00146775	0.000346934	-0.000814853	0.00135349	0.00036361	-0.00038271	0.000144984
275	Northeastern European	Latvia	55.71	26.79	-	+	M	M. Balalaikins	Silene Nature Park	2018	LVX	0.0209653	-0.0106809	0.00581633	-0.0108595	0.0128231	-0.00501331	0.000678894	-0.00253259	0.00964214	-0.00390868	-0.000610991	-0.005058	-0.00214421	-0.00263047	0.00120102	-0.000720331	0.00290037	0.000465575	-0.00140741	0.00268052	-0.00355096	-0.00446399	0.00118084	-0.000509885	7.03381e-05	-0.00172189	-0.00136457	-0.000979462	-0.000845683	-0.000908874	-0.000592568	-0.00101352	0.000556836	0.000135984	0.000560244	6.75827e-05	-0.000238165	0.000681737
276	Northeastern European	Latvia	55.71	26.79	-	+	F	M. Balalaikins	Silene Nature Park	2018	LVX	-0.0047832	-0.0100337	0.0122704	-0.000758362	-0.00594811	0.00174564	0.0150535	-0.00605003	-0.00200475	0.00489078	0.00452735	0.00316796	0.00202474	-0.00110701	0.0031461	-0.00379476	0.00360819	-0.000261541	0.00384755	0.00119436	-0.000827643	0.00112585	-0.00337655	-0.00182797	-0.00270514	0.000716178	-0.00277059	0.00103209	0.00018378	-0.000797321	0.00228618	-0.00108835	0.00081553	-0.000243191	-0.000567125	-0.000863405	0.000109806	9.74192e-06
277	Northeastern European	Latvia	55.71	26.79	-	+	F	M. Balalaikins	Silene Nature Park	2018	LVX	0.00986501	0.00802654	0.0154812	0.0166137	0.00298311	-0.00491845	-0.00746204	-0.00705869	-0.000363755	0.00936442	0.000130583	0.00407405	-0.00076052	0.00153562	0.0027746	-0.000876935	0.00310056	-0.000661874	0.00134744	-0.000179751	-4.29737e-05	-0.00159551	0.0016404	-0.00199118	-0.00250336	-0.00478462	-0.00222689	-0.000424738	0.00097859	-0.000680714	0.000291323	1.06285e-05	0.000824278	-0.00122297	3.33483e-05	-0.00033815	0.00112331	7.37589e-06
278	Northeastern European	Lithuania	54.85	24.04	+	+	F	V. Tamutis	Kaunas District	2017	LTX	-0.00423277	0.00846108	-0.0167582	-0.0199155	0.0110406	-9.74772e-05	0.00426759	-0.00444305	0.00126186	-0.000119143	0.000423434	-0.00223327	0.00140792	0.00932976	0.000477345	-0.00816248	-0.00797893	0.00366502	0.0014932	0.000843201	0.00281056	0.00158716	0.000908363	-0.00345335	0.000911497	-0.00317448	-0.000423608	0.00210817	0.00156742	0.00117964	-0.000869183	0.00084403	8.4913e-05	0.000131079	-0.000278908	0.000233264	2.60666e-05	-8.06734e-05
279	Northeastern European	Lithuania	54.85	24.04	-	+	F	V. Tamutis	Kaunas District	2017	LTX	0.0016436	-0.0137134	-0.0106563	-0.00192191	0.000690523	-0.000542765	0.00232861	-0.00719805	-0.00184203	-0.00530938	-0.00639904	-0.00328811	-0.000926484	-0.00525077	0.00307456	0.000446091	-0.00562543	-0.000850732	-0.000782783	0.00108568	-0.00277236	0.000984102	-0.00234753	-0.00134284	-0.000349131	-0.00204566	0.00131558	0.00156464	0.000199669	-0.00102474	-0.00140445	-0.00261543	0.00154922	0.000996825	0.000717538	0.000263748	0.000403796	0.000418521
280	Northeastern European	Lithuania	54.9	23.48	-	+	F	V. Tamutis	Kaunas District	2018	LTX	-0.0124936	0.0125699	-0.00257335	0.00968734	-0.00190815	-0.00233479	0.013355	0.00526167	0.00438655	-0.00652404	0.00388749	0.00224738	0.000162445	-0.00561127	-0.00159379	-0.00596436	-0.000605363	0.00112648	-0.000980648	0.00176809	-0.00193589	0.00120599	0.00435904	5.39783e-05	0.000130395	-0.00272631	-0.00114135	0.000722092	-0.000437016	0.00102257	-0.000252709	0.00088333	0.00230261	-0.00061444	0.000322954	-0.000206022	-5.29042e-05	0.00135409
281	Northeastern European	Lithuania	54.9	23.48	-	+	F	V. Tamutis	Kaunas District	2018	LTX	-0.00667694	0.0130508	-0.00368618	-0.00689247	-0.000577089	0.00707473	0.00148122	0.00384399	-0.00588587	0.00184553	-0.00252331	-0.0019721	0.00426145	6.55138e-05	-0.00137541	-0.000578499	-0.00309957	0.000330365	-0.00423535	6.07457e-05	-0.000306377	0.000259504	-0.00054987	-0.000660575	0.000869918	-5.02172e-06	-0.000817043	-0.000375483	-0.00119287	-0.00134759	-7.13842e-05	-0.000992788	-0.00072341	-0.000899178	0.000553811	0.000672011	-0.000218242	0.00152273
282	Northeastern European	Lithuania	54.9	23.48	-	+	F	V. Tamutis	Kaunas District	2018	LTX	-0.00135888	0.00279868	-0.00419232	0.00125277	-0.00722094	-0.00269975	-0.00352583	-0.00646605	0.00064109	-7.6339e-05	-0.00278027	-0.00266991	-0.00320483	0.00051923	-0.00142795	0.00329483	0.00219449	0.000203437	0.00471887	-0.000350525	-0.0026203	0.000597928	0.00294346	-0.00222522	-0.000961878	0.00015908	0.00180365	0.00015545	-0.00106465	0.000888838	0.00162564	-0.000756277	-0.000352493	0.000118503	-0.00160137	-0.00151117	0.000478977	0.000295207
283	Northeastern European	Lithuania	54.9	23.48	-	+	F	V. Tamutis	Kaunas District	2018	LTX	0.00231701	-0.00157084	-0.00339629	-0.00156148	-0.00242617	-0.00387102	0.00739021	0.000442271	-0.0112062	-0.00431801	0.00443931	-0.0049256	-0.00189896	0.000732242	0.00183785	-0.00449688	-0.00196368	-0.00442646	-0.00157537	-0.00428984	0.00159946	0.001016	-0.000522513	0.00298467	0.000331392	-0.00083087	-0.000442175	0.000841984	0.00128456	-0.000722349	0.000661387	-0.000531975	0.000958001	0.000366365	9.68994e-05	-0.00140311	7.04419e-05	-0.00159545
284	Northeastern European	Lithuania	54.9	23.48	-	+	F	V. Tamutis	Kaunas District	2018	LTX	0.00132234	-0.00276295	0.00523394	0.00625428	0.0121774	-0.00536173	0.0052115	-0.00340079	0.00420874	-0.00315874	0.00126723	0.0032089	-0.00220535	0.00429303	0.00124672	0.000130202	-0.00124913	-0.00187056	0.00344899	-0.00426112	-0.00191413	-0.00142305	-0.00106073	0.00209807	-0.000144208	-0.00380504	-0.000919701	0.000169674	-0.000811417	-0.000520848	-0.001131	0.00112683	-0.000931167	0.000217989	0.000215367	-0.000391488	-0.00094257	-0.000983325
285	Northeastern European	Lithuania	54.9	23.48	-	+	M	V. Tamutis	Kaunas District	2018	LTX	0.00423569	0.00740943	-0.00655651	0.0145033	-0.00277435	0.000929252	-0.00569064	-0.00196142	-0.00291715	0.00878201	-0.00584559	0.00249742	0.00204824	0.00071567	-0.00249562	-0.000542294	-0.00265748	0.00374896	0.00431044	-0.00231346	-0.00141175	0.00245367	-0.000533058	-0.000272257	-0.00249954	-7.63218e-05	-0.000653703	-0.000208238	0.000450601	-0.000840944	0.000142717	-0.00250743	0.00123832	0.00138533	-0.00177637	-0.00215972	0.000651477	0.000651366
286	Northeastern European	Lithuania	54.9	23.48	-	+	M	V. Tamutis	Kaunas District	2018	LTX	-0.00975323	0.00042122	-0.000550802	0.0034945	0.00817359	0.00256747	0.0103868	-0.000896909	0.00504143	-0.00429702	0.00282792	-0.0042647	-0.000855592	0.00133995	0.000782244	0.00415057	-0.00555807	-0.00157087	-0.00168719	0.00328853	-0.00105061	-0.000272853	-0.000521207	0.000729158	-0.000839108	0.00152962	-0.00220347	-0.00176047	-0.000651154	-0.000391153	0.000392075	-0.000423866	0.000892554	0.000527464	-6.4543e-05	-0.00146858	-0.000697101	-0.00117944
287	Northeastern European	Lithuania	54.9	23.48	-	+	F	V. Tamutis	Kaunas District	2018	LTX	0.0113187	-0.00723583	-0.00659683	0.000363909	-0.0021451	0.00645124	0.0049108	-0.0035185	0.000485037	0.00202289	0.00187593	0.00511652	-0.00335283	-0.0027939	0.0017403	-0.00205058	-0.00180211	-0.00474228	-0.0008825	-0.00218766	0.000878898	0.00345781	0.00248685	6.77736e-05	-0.000242064	-0.000833665	-0.000903735	-0.00101823	-0.00232883	-0.000690979	-0.00124533	-0.000880973	0.00100692	-0.000911047	-0.00108626	-0.00195925	0.000184849	0.00104011
288	Northeastern European	Lithuania	54.9	23.48	-	+	F	V. Tamutis	Kaunas District	2018	LTX	0.0117266	0.000418543	0.00227777	-0.0141176	0.00450092	0.0156732	0.0114065	0.0056509	0.00546963	-0.00107907	-0.00738675	0.0059762	-0.00018427	0.00306417	-0.00103448	0.00369031	-0.00582545	0.00182012	-0.00370297	-0.000651135	0.000659284	0.00462075	-0.000463985	-0.00131442	0.00250301	0.00016476	4.98426e-05	-0.00175767	-0.00137907	0.000989866	-0.000433288	-0.00128999	7.14298e-05	0.00127644	0.00078534	0.00113696	-0.00101461	-0.000774468
289	Northeastern European	Lithuania	54.9	23.48	-	+	M	V. Tamutis	Kaunas District	2018	LTX	-0.0111899	-0.0122444	0.00259583	-0.00473927	0.0141149	-0.00244644	0.0054791	-0.00360444	-0.00490493	0.00205525	-0.00288069	0.00155442	-0.000825073	-0.00346305	0.00213636	-0.000237153	-0.00231541	-0.000228332	-0.0010984	0.000204512	0.00106824	-0.00223776	0.00214462	2.32761e-05	-0.00239411	-0.00123983	-0.000214924	-0.00108274	0.00129274	-0.00252292	-0.000726174	0.000669052	-0.00031595	-0.000825234	-0.000604882	-0.00134208	1.28097e-05	0.000306749
290	Northeastern European	Lithuania	54.9	23.48	-	+	M	V. Tamutis	Kaunas District	2018	LTX	-0.014136	-0.00626664	0.00246589	-0.0105823	-0.00434096	-0.00551138	0.00229681	0.0142421	-0.00400515	-0.00920802	0.00279581	-0.00110809	-0.00262083	0.00438289	-0.00117812	0.00354538	-0.000608823	0.00324339	4.49905e-05	0.0033286	-0.00378188	0.00048199	0.00383552	-0.000392319	0.00096961	-0.00081523	0.00338902	-0.000296141	0.00193447	2.65776e-05	9.56129e-05	0.000487489	0.000357606	-0.00100835	-0.00146361	-0.0014024	-0.000359008	-0.000273497
291	Northeastern European	Lithuania	54.9	23.48	-	+	F	V. Tamutis	Kaunas District	2018	LTX	-0.00296419	0.0181553	-0.00895913	0.00905343	0.00371294	-0.00024095	0.00380155	-0.0056452	-0.00278433	0.00382439	-0.00300974	-0.00432904	-0.00186241	-0.00668142	0.0011387	-5.95554e-06	-0.00505265	0.00207214	0.00244486	0.00232208	-0.00156314	0.0015989	-0.00266818	-0.000240377	-0.00357431	-0.00222159	8.83728e-05	-0.00272327	0.000984083	-0.00195082	0.00212386	0.00163024	0.000522077	-0.000672952	0.00290902	0.000236124	-0.00100468	0.000476993
292	Northeastern European	Lithuania	54.9	23.48	-	+	M	V. Tamutis	Kaunas District	2018	LTX	-0.0207832	0.016726	0.000719776	-0.0111404	-0.00366648	0.00299564	0.00951707	0.00211457	0.00045199	0.00477096	0.000359982	-0.000913699	-0.00100239	0.0011683	0.00058108	0.00284826	-0.000582766	-0.00804804	0.000161362	0.00156604	-0.00169068	-0.00508427	0.00125017	-0.000467626	0.000780578	-0.000913772	0.000121035	0.00110876	0.00128774	0.000207408	-0.000606561	0.000564855	0.000725536	-0.000850732	-7.31624e-05	0.000747209	-0.000198858	0.000255386
293	Northeastern European	Lithuania	54.9	23.48	-	+	M	V. Tamutis	Kaunas District	2018	LTX	0.0188071	0.00212856	-0.0116614	0.00341362	-0.00630794	0.00115702	-0.00677596	0.00469305	-0.012261	0.00712885	0.00367692	-0.00530874	-0.00283327	0.00736164	-0.00499064	-0.000280674	0.00110395	0.0055624	0.0011743	-0.000126478	-0.000267037	0.00182853	0.00022593	-0.000870143	-0.00166732	-0.000478586	0.00106575	-0.000472907	-0.000505351	-0.000240315	0.00150214	-0.000843248	0.000208683	-0.0027746	-0.000868715	-0.000875898	-0.00114133	0.000779307
294	Northeastern European	Lithuania	54.9	23.48	-	+	M	V. Tamutis	Kaunas District	2018	LTX	-0.0127774	0.0185801	-0.0216866	0.00678562	0.000696149	-0.00841594	0.00494587	-0.00436373	-0.00307373	0.00115699	0.000930021	-0.00247488	0.00146581	-0.00057216	-0.00291332	0.00323811	0.0010211	-0.00243834	-0.000327008	0.00503613	-0.000882096	0.000510062	-0.00163419	0.00359731	0.00147623	-0.00250084	-0.000336716	-0.000777536	0.000388132	-0.00230721	-0.00105565	0.000390653	0.00193347	0.000733586	0.000500401	0.000316567	0.00104224	0.000420743
295	Northeastern European	Poland	53.9	23.14	+	+	F	J. Goczał	Augustowska Primeval Forest	2017	PLX	-0.0067197	0.00998406	-0.00244616	0.00673525	-0.00695208	0.000221747	0.00757809	0.000318096	0.00975192	-0.00307715	-0.00531246	-0.00392779	-0.0102023	0.00702116	-0.00327075	0.00237617	-0.000161423	0.00122452	-0.00080342	-0.00188637	0.00431568	-0.00173886	-0.00517018	-0.000397184	-0.00122103	-0.000937649	0.000165309	-8.00252e-05	0.00106996	0.000181349	-0.00043436	0.000502915	-0.000138858	-0.00141597	-0.000156676	-0.000338602	0.000385025	0.00176548
296	Northeastern European	Poland	53.9	23.14	+	+	M	J. Goczał	Augustowska Primeval Forest	2017	PLX	-0.0142966	0.00647759	0.00285697	0.000560101	0.00241947	0.00792865	-0.00488401	-0.0020346	-0.000541475	0.0004795	-0.00467095	0.00576659	-0.00339234	-0.00567039	0.000390911	0.00537718	0.000154108	-0.00261164	-0.00430512	-2.64205e-05	-0.00258842	-5.57271e-05	0.0020991	0.000474579	0.000267001	-0.00106518	-0.000441682	0.00019557	0.000239938	-0.000755	0.000586516	0.000861254	-0.000537496	0.000949592	-0.000394208	-0.00143556	-0.00126687	0.000276676
297	Northeastern European	Poland	53.9	23.14	+	+	F	J. Goczał	Augustowska Primeval Forest	2017	PLX	0.000372264	0.00971689	0.0026726	-0.00748966	0.0111815	0.00192921	0.00107973	-0.00892515	0.0067065	-0.00387878	-6.39683e-05	-0.00127667	0.0010954	-0.000857462	-0.00093477	0.00595057	0.00206693	-0.0010103	-0.00370153	-0.000351807	-0.000937741	0.00134076	0.000480739	-0.00123393	0.0020957	-0.000587528	-0.00103603	-0.00320232	0.00218282	0.00128983	-0.000535143	0.000636614	0.000535724	0.00173396	0.000486077	-0.0006932	8.89701e-05	-0.00145406
298	Northeastern European	Poland	53.9	23.14	+	+	M	J. Goczał	Augustowska Primeval Forest	2017	PLX	-0.0189362	0.00177313	0.0125891	0.000296958	0.00237388	-0.00426951	0.00448276	-0.00419271	-0.00819874	0.00283	0.003655	-0.00535563	-0.00362164	0.00242953	0.000743807	0.00112168	-0.0051802	-5.83882e-05	0.000903165	0.000114693	0.000575176	0.000901144	-0.00331851	-0.000325227	-7.14932e-05	0.00127103	-0.000765112	0.0007431	0.000301646	-0.00165478	0.000588797	-0.000157305	-0.000846071	0.000490479	0.001366	-0.000467588	1.59465e-05	-7.50787e-05
299	Northeastern European	Poland	53.9	23.14	+	+	M	J. Goczał	Augustowska Primeval Forest	2017	PLX	-0.01945	0.00406669	-0.00460928	0.00797388	0.000528806	0.00118037	0.00300337	0.000414376	0.0060071	0.0046286	-0.00109935	-0.00539464	-0.000107546	0.00121283	0.000493336	-0.000787949	0.000754779	-0.00451192	-0.00350099	-0.000920203	-0.000618834	0.00147871	8.84548e-05	0.00124946	-0.000241182	0.000209603	0.000302526	0.000329507	0.000549957	0.00155463	4.58219e-05	-0.000772432	-0.000140194	-3.52747e-05	0.000841511	0.00157467	0.00164861	-0.000187379
300	Northeastern European	Poland	53.9	23.14	+	+	M	J. Goczał	Augustowska Primeval Forest	2017	PLX	-0.0149238	-0.0123842	0.00568775	0.00056095	0.00148374	-0.000752388	0.00391641	-0.00612348	0.00231107	-0.00215439	-0.000353668	0.00207327	0.000538436	0.00314576	0.00234469	0.00101208	0.00465303	0.00288502	-0.00159382	-0.00318756	0.00183534	-0.000373591	9.04916e-05	0.00275798	-0.00157676	0.000475361	-0.00142391	-0.00259138	-0.000435822	-0.0011362	0.001444	2.32212e-05	-0.00361775	-0.000324433	-0.00036217	-3.96471e-05	0.000340893	0.000627068
301	Northeastern European	Poland	53.9	23.14	+	+	M	J. Goczał	Augustowska Primeval Forest	2017	PLX	-0.0111239	-0.00652156	-0.00967497	0.00139643	0.0044723	0.00690403	0.013258	0.00523982	-0.00215314	-0.00275596	-0.0027057	-0.00518958	0.00135836	0.00219781	-0.00155527	0.00595715	0.000394065	0.00379095	0.000566874	-0.00198007	0.00373761	-0.00272421	-0.00147836	0.00226703	-0.00162313	0.00067645	0.00121016	0.000955838	-0.00268309	-0.00189097	-0.00171966	-0.00168125	0.000287594	0.000857094	-0.000261157	0.000129769	-0.000778236	-3.8422e-05
302	Northeastern European	Poland	53.9	23.14	+	+	F	J. Goczał	Augustowska Primeval Forest	2017	PLX	-0.012829	-0.00730875	-0.0153312	-0.00658934	-0.0030399	-0.0104496	0.012573	0.00147233	0.00442539	0.0015749	-0.0025041	0.00307432	0.000134266	-0.00461891	-0.000859847	-0.000832091	-0.000822126	-0.00144642	0.000451269	0.0009768	-0.000860593	0.000809102	-0.00186394	-0.00191874	0.000426386	-0.00199363	0.0009984	-0.00175062	0.00174756	-0.000316751	0.00119858	-0.000257752	-0.000320854	-0.00169779	0.000337301	0.000584756	-9.47902e-05	0.00011141
303	Northeastern European	Poland	53.9	23.14	+	+	F	J. Goczał	Augustowska Primeval Forest	2017	PLX	0.00597327	0.015411	0.000924729	0.00777212	-0.0119994	-0.00307174	0.00615612	-0.00556873	0.00741048	-0.00899726	0.0072369	-0.00543511	-0.0010318	0.00060756	-0.00200554	-0.000949535	-0.00153526	-0.00225446	-0.00311417	-6.43598e-05	-0.00248348	0.00015068	-0.000623747	0.00256668	-0.00154159	0.000397046	-0.00103884	0.000539975	0.000996455	-0.00343968	0.00104152	0.000772486	-0.00347665	-0.00228838	0.00078255	-0.00172878	-0.000556732	-0.000517847
304	Northeastern European	Poland	53.9	23.14	+	+	M	J. Goczał	Augustowska Primeval Forest	2017	PLX	0.00508596	0.00893337	0.00266726	0.0134232	-0.00624886	-0.00578669	-0.0054314	-0.00487796	0.00414601	-0.000361816	0.000374227	0.00472976	-0.0018608	0.00414236	-0.00283133	-0.00210131	7.20845e-05	0.00355331	-0.0014637	-0.00170849	0.000640342	-0.000243554	0.0022902	0.00232509	-0.000163702	-0.000269728	0.00138042	-4.52783e-05	-0.0020104	-0.000125886	0.00368452	-0.00163677	0.000378804	-0.00212378	-0.000211063	-0.000419446	-0.000121271	-0.000692381
305	Northeastern European	Poland	53.9	23.14	+	+	F	J. Goczał	Augustowska Primeval Forest	2017	PLX	-0.0155433	-0.00721661	-0.0140259	-0.0182767	-0.0168808	0.00242997	0.00135975	-0.00512466	0.00498702	-0.00138706	-0.00369604	0.00422776	-0.00325381	0.000323889	0.00282229	-0.000337192	0.0005407	-0.00438275	-0.0019133	-0.00217845	-0.00188922	0.00148958	0.00471071	-0.00026012	-0.00185365	-0.00320868	0.00189774	-0.00259023	-0.00109746	0.00145346	-0.000842505	0.00125553	-0.000761436	0.00107208	-0.000970796	-0.000357285	0.00194492	0.00127389
306	Northeastern European	Poland	53.9	23.14	+	+	F	J. Goczał	Augustowska Primeval Forest	2017	PLX	0.00560395	0.00260377	0.00350489	0.00712576	-0.0110423	0.00321691	0.00596422	0.00764543	0.00353636	-0.000483036	-0.000372895	0.00196088	0.0032181	0.00361422	0.00320805	0.000158991	0.001166	0.000148649	-0.00166581	0.00234845	0.00132491	0.000389715	-0.00133961	-0.000638739	0.0035541	0.000262348	-0.000507365	-0.00271036	0.00207673	0.0025619	6.0367e-05	9.91796e-05	-0.000953497	0.000511374	0.00190335	-0.000907955	0.000972146	-0.000442194
307	Northeastern European	Poland	53.9	23.14	+	+	M	J. Goczał	Augustowska Primeval Forest	2017	PLX	0.0069707	0.0137978	-0.0123982	0.00808926	-0.00887095	-0.0028117	-0.00422302	0.00236514	0.00382399	-0.00643964	8.41632e-05	-0.00105428	0.00252995	0.00166779	0.000306043	0.00234276	0.00185473	-0.00208629	-1.80467e-05	-0.00139903	0.00351028	-0.00508084	-0.000520451	0.00144161	-0.00155144	-0.000782091	0.00229279	-0.00426095	-0.0016437	-0.00230326	0.000169696	-0.000928219	-0.000236919	-0.000676347	-0.000891341	8.58838e-06	-0.00066814	-0.000180769
308	Northeastern European	Poland	53.9	23.14	+	+	M	J. Goczał	Augustowska Primeval Forest	2017	PLX	0.00110701	0.00928676	0.011398	-0.00106921	-0.00597054	0.0104757	0.0104209	-0.0015105	0.000824853	-0.00424571	0.000808731	0.00099486	-0.00233157	-0.000103993	0.00202684	-0.00361544	-0.0020465	0.000790662	0.0042013	-0.00104273	0.000270321	-0.000180504	0.000611401	0.00117619	-6.75465e-05	0.00182729	0.00215045	0.00267133	-0.000801655	0.000287457	0.00141853	0.00120192	3.16546e-05	-0.000927866	-0.00058961	-0.00110214	0.000743023	0.000379813
309	Northeastern European	Poland	53.9	23.14	+	+	M	J. Goczał	Augustowska Primeval Forest	2017	PLX	0.00130965	0.00691234	0.00476815	0.0134329	0.00859186	0.00226546	-0.00378702	0.00343942	0.00684332	-0.00290964	-0.000311314	-0.00280174	-0.00360404	0.000869152	0.00019692	0.000342211	-0.0014366	-0.00321059	-0.0010162	0.00174066	0.00172531	-0.000728723	-0.00159132	0.00289087	0.000761509	0.00181297	0.000575734	-0.00203708	0.00149914	1.17418e-05	0.000644593	-0.000382511	0.00299478	6.08772e-05	-0.00167917	0.00067345	-0.000992465	-0.000254898
310	Northeastern European	Poland	53.9	23.14	-	+	M	J. Goczał	Augustowska Primeval Forest	2017	PLX	-0.00238081	0.00426213	-0.00887077	-0.00209813	-0.0127143	-0.00209921	0.000609588	-0.00298112	0.000919545	0.0065535	0.00205131	-0.0055009	-0.00442119	0.00387178	-0.000198934	0.00420303	-0.00340034	0.00175367	-0.00369429	-0.00263466	0.00112506	-0.00381112	0.00399156	-0.00367705	0.00225109	-0.000488407	0.00253852	0.000643119	-0.000852325	0.00213486	-0.00121421	0.00156404	0.000301879	0.00115862	-0.00159079	-0.00171073	-0.000583248	-0.00122813
311	Northeastern European	Poland	53.9	23.14	-	+	M	J. Goczał	Augustowska Primeval Forest	2017	PLX	0.000230334	0.0141287	-0.00138435	0.00198557	-0.00384021	-0.00499463	0.00296778	0.00589373	-0.00222458	0.00841007	0.00123944	-0.00589924	-0.000148798	-0.00215135	-0.000280277	0.00117791	-0.00124152	0.000756724	-0.00207949	0.000121322	0.000384759	-0.000361217	0.00215269	-0.00114951	-0.000834877	0.000929864	-0.00104598	-0.00218133	0.000132384	-0.000520664	0.000346498	0.00179795	0.00154343	8.48095e-05	-0.000204625	0.000850098	5.12687e-05	-0.00104919
312	Northeastern European	Poland	53.9	23.14	-	+	M	J. Goczał	Augustowska Primeval Forest	2017	PLX	0.0219018	-0.00365462	0.00513458	0.00341887	-0.0154254	0.00107148	0.0101307	0.00166684	0.00105217	0.00191686	-0.00534507	-0.00082036	-0.00474606	0.00162561	-0.000874358	0.00312487	0.00413077	-0.00202462	0.00116546	-0.0021339	-0.00237297	-0.000247797	7.04386e-05	0.00309175	0.00102993	0.00104357	-0.000488234	-0.00058244	0.00047209	0.000881489	-0.000956531	0.0002556	0.000616715	0.000836082	-0.00154885	0.000492534	0.000538551	-0.000599289
313	Northeastern European	Poland	53.9	23.14	-	+	M	J. Goczał	Augustowska Primeval Forest	2017	PLX	-0.00389745	0.00209945	0.0128363	-0.0152018	-0.00483264	-0.00667725	-0.0027151	0.000875873	0.000391385	-0.00339432	-0.00571497	-0.00100873	0.000742254	0.00455388	0.000670561	-0.0035483	0.0021124	0.00156661	0.00146675	0.00185392	0.00220257	-0.00372188	0.000226462	-0.000424532	0.00138528	0.00233012	0.000899481	-0.00058176	-0.00134884	0.000403467	0.00110177	0.00149917	0.000415363	-0.00133341	0.000671218	0.000354011	-0.000513202	0.000943696
314	Northeastern European	Poland	53.9	23.14	-	+	M	J. Goczał	Augustowska Primeval Forest	2017	PLX	-0.00750609	0.003626	0.00439929	0.00562581	0.000621263	-0.0106271	0.00102262	-0.00767645	0.00250426	0.000657898	-0.00469537	-0.0128591	-0.00385147	-0.00902623	0.00258418	0.00618323	0.00739357	-0.00104402	-0.00114223	-0.00285191	0.00165105	-0.00288212	0.00474952	-0.00183746	0.0015382	0.00150272	0.0007318	0.000926275	0.00134858	-0.000272234	0.0024151	-0.00140871	-0.000646175	-0.0012246	0.000841754	-0.001155	0.000295114	0.000292238
315	Northeastern European	Poland	53.9	23.14	-	+	M	J. Goczał	Augustowska Primeval Forest	2017	PLX	-0.00775621	0.0032429	-0.012199	0.0104851	0.0010143	-0.00576835	0.00179714	-0.0128943	-0.000372958	0.00278508	-0.00768939	-0.00206934	0.000121787	-0.00286385	0.00497521	-0.00132172	-0.000547576	-0.0011985	0.00104142	-0.00210158	0.000570904	-0.00482074	-0.000713511	0.000194821	0.00260566	0.000642988	0.00041669	-9.59139e-05	-0.000332259	-0.00194372	0.000623158	0.00105261	-0.000606881	-0.00187036	-0.00113781	-0.000720566	-0.000272838	-0.000416468
316	Northeastern European	Poland	52.74	23.78	+	+	F	J. Goczał	Bialowieza Primeval Forest	2017	PLX	0.00649701	-0.00491916	-0.0065648	0.00316267	0.00695977	0.0124371	0.0046882	-0.00175552	0.00181518	-0.000745367	-0.000852955	-0.00447847	-0.00410424	0.00235624	0.00122736	0.00299311	-0.000511949	0.0012796	-0.0022804	-0.00115973	0.00231574	0.000853807	-0.000344273	0.000938152	-0.000417661	-0.00152976	8.46519e-05	8.34249e-05	0.00179945	-0.000296021	0.00169156	-0.0011529	-0.00202062	0.000158044	-0.00108491	-0.000147588	-0.00116299	-0.000429168
317	Northeastern European	Poland	52.74	23.78	+	+	M	J. Goczał	Bialowieza Primeval Forest	2017	PLX	-0.0134067	-0.00478395	-0.0117472	0.010582	-0.0147051	-4.73509e-05	-0.00110896	-0.00910655	-0.000630642	-0.00266084	-0.00581866	-0.00384181	-0.00182385	-3.18774e-05	-0.00193195	0.00118814	0.000223489	0.000139417	0.0024265	-0.000600347	-0.00229745	-0.00136726	-0.00150861	-0.00104268	0.0026822	-0.00126398	0.000673722	0.000383469	0.000365938	-0.00022347	-0.00265529	-0.00235509	-0.00101005	-0.000144625	-0.00106704	0.00143816	0.00074221	-0.000125163
318	Northeastern European	Poland	52.74	23.78	+	+	M	J. Goczał	Bialowieza Primeval Forest	2017	PLX	-0.0146677	-0.00150644	-0.00440244	0.00330272	0.00713971	0.00417893	0.0102339	-0.00261452	0.0012777	-0.00833986	-0.00112201	-0.00440963	0.000192396	0.000593264	-0.000128664	-0.000619852	-0.00069724	0.000693816	2.83759e-05	0.000253114	0.00168264	-0.0032989	0.001187	-0.00224905	0.00105471	-0.00319051	-0.000423608	-0.000736203	0.000965929	-0.000477356	0.00168988	-0.00133142	0.0018598	0.00192203	-0.000829712	0.000998309	0.00130344	-0.000491162
319	Northeastern European	Poland	52.74	23.78	+	+	F	J. Goczał	Bialowieza Primeval Forest	2017	PLX	-0.01773	0.011266	0.00295077	-0.000808363	0.00352593	0.00183447	0.00574643	-0.00345929	0.0071014	0.00398993	-0.00393047	0.00073511	-0.00306994	-0.0029274	0.00284508	-0.00186977	0.00277123	2.13155e-05	-0.003987	-0.00309863	0.00079751	-0.000229925	0.0013546	-0.00419301	0.000765714	0.00151206	0.00248882	0.00139448	0.00150953	0.00213373	0.000609992	8.78272e-05	0.0011382	-0.000602562	-0.00020695	-0.000476629	-0.000745625	-4.57673e-05
320	Northeastern European	Poland	52.74	23.78	+	+	M	J. Goczał	Bialowieza Primeval Forest	2017	PLX	0.00926062	-0.0182628	-0.0038477	-0.00242399	-0.00230868	0.000734898	0.00634539	-0.0136553	0.00138154	0.00267227	-0.00313531	-0.00228557	-0.0078067	0.000931642	-0.00110001	0.00500697	-0.00120086	-0.00241333	0.00105618	-0.00367898	-0.000799876	-0.000984298	0.000397807	-0.00246006	-0.00305749	0.00398328	-0.000405439	0.00107948	-0.00213993	0.00343898	-0.000180151	0.000346743	0.00162889	-6.9132e-05	0.000449213	-0.000408078	0.000772775	-0.00101015
321	Northeastern European	Poland	52.74	23.78	+	+	M	J. Goczał	Bialowieza Primeval Forest	2017	PLX	-0.010592	0.0105003	0.00404978	-0.00900027	-0.0122098	0.00598653	0.00784936	0.000894115	-0.00307038	0.00258975	-0.00534515	-0.00529166	0.00296487	0.0032451	0.00525775	0.000470391	-0.00376826	-0.00133416	-0.000130946	-0.0034391	-0.00371951	0.00124377	0.00303553	0.000366374	0.000283415	-0.00135657	0.00196597	0.000320966	-0.00176404	0.000464946	-2.95744e-05	0.0016899	9.48065e-05	-0.000647807	0.00109692	-7.60167e-06	0.000364545	-0.00161336
322	Northeastern European	Poland	52.74	23.78	+	+	F	J. Goczał	Bialowieza Primeval Forest	2017	PLX	-0.000379415	0.00519263	-0.00124154	0.00155269	0.00280075	0.00432418	0.00614596	0.00288444	0.0043209	0.00110029	-0.000879243	0.00224403	0.000537632	-0.00129326	0.0020315	0.000641461	-0.00492257	0.00394861	-0.00310861	0.00133428	-0.0019596	-0.00248827	-0.001324	-0.000248938	0.000963129	0.00242565	0.000357704	-0.000706584	-0.000529886	0.000177277	0.00104098	0.000580481	5.32037e-05	-0.000554238	-0.000151368	-0.000643766	0.000445623	-0.00138126
323	Northeastern European	Poland	52.74	23.78	+	+	M	J. Goczał	Bialowieza Primeval Forest	2017	PLX	0.00288784	-0.0119864	-0.0015395	-0.0115287	-0.00869455	-0.00756752	-0.00296776	-0.00910816	0.00756432	-0.000611145	-0.00166784	0.00475591	-0.00257778	0.00398462	-0.00119249	-0.00174983	0.000357429	0.002529	-0.00220656	-0.00067271	0.00158366	0.00147256	-0.0026973	0.000857448	-0.00141735	0.0017172	0.00104184	-0.00147978	0.000767305	0.000627758	0.000546759	-0.000557842	0.000503838	-0.00107192	-0.00111394	-0.000985183	0.000785203	-0.000334226
324	Northeastern European	Poland	52.74	23.78	+	+	F	J. Goczał	Bialowieza Primeval Forest	2017	PLX	-0.02753	0.00305998	0.0100666	0.000700219	0.000264534	-0.00236845	0.00928183	0.00165549	-0.00354569	0.000274467	-0.00490574	0.00222244	0.000714087	0.00243676	0.00141783	-0.00217126	-0.0023679	0.000496072	-0.00102138	-0.00223812	0.000779443	-0.000981113	-0.00160093	-0.00300612	0.00200902	-0.00135499	0.000181282	0.000238852	0.00142411	0.000689496	-0.000423466	-0.00223778	-0.000138661	-0.00308447	-0.000106019	-0.000726205	-2.48195e-05	0.000280666
325	Northeastern European	Poland	52.74	23.78	+	+	M	J. Goczał	Bialowieza Primeval Forest	2017	PLX	0.0268013	0.00612599	0.00372218	0.011557	-0.0161907	-0.00154134	0.00667292	0.00109608	0.00613016	-0.00129134	0.00292383	-0.0034625	0.00097339	0.00281292	0.000799888	0.00339067	-0.00118243	0.00459037	-0.00148183	-0.000750093	0.000794665	-4.47319e-05	0.00110178	-0.00351062	-0.0028737	0.00146018	0.00214293	-0.000437216	-0.00165396	0.00055543	0.000533206	0.000945893	0.000404409	0.000985468	0.000457529	6.09624e-05	-0.000143961	-7.52587e-05
326	Northeastern European	Poland	52.74	23.78	+	+	F	J. Goczał	Bialowieza Primeval Forest	2017	PLX	0.00721701	0.00736187	0.000808975	-0.00901109	-0.00792556	-0.0112288	-0.000870566	0.00153822	0.00322254	-0.00165807	-0.0107762	-0.00529414	0.00168979	-0.00160725	-0.00505533	-0.0010813	-0.00405671	0.00228264	-0.00487836	-0.00400132	-0.00129958	-0.00424015	-0.000237754	-0.000415885	5.72781e-05	0.00185041	-0.00296483	0.00104057	-0.000274493	0.000905958	0.00112827	-9.72011e-05	0.00169845	-2.40183e-05	-0.00149182	-0.00159655	-0.000284282	-0.000357138
327	Northeastern European	Poland	53.9	23.14	-	+	F	R. Plewa	Bialowieza Primeval Forest	2016	PLX	0.00599666	-0.00374404	-0.0119875	-0.00485112	0.00536168	0.00543808	0.000168261	-0.00382287	-0.00150843	-0.00266478	-0.00114053	0.00659025	-0.0051097	-0.000743398	0.000304972	0.00113783	-0.00307651	0.000771516	-0.00025977	0.00349569	-0.000716308	-0.0028561	-0.00208826	0.00334331	-0.00147139	-0.00261243	0.00215654	-0.000267056	0.00102598	0.000590136	5.9319e-05	0.00150367	0.000201244	9.11011e-05	0.000207696	0.00118694	-0.000264902	0.000716041
328	Northeastern European	Poland	53.9	23.14	-	+	M	R. Plewa	Bialowieza Primeval Forest	2016	PLX	0.0104634	0.00563589	-0.00382777	-0.00578056	0.00234531	-0.00651658	-0.00277964	-0.0079653	0.00514314	-0.00182297	0.00360031	-0.000254907	-0.00138387	-0.00237611	-0.000847382	-0.00195866	-0.000762842	-0.000751191	-0.0027837	0.000207369	0.00175069	9.58299e-05	-0.00356685	0.000874692	-0.00101421	0.000660626	0.00133855	-0.000432996	0.000518517	0.000227818	-0.001715	0.000208686	0.000451172	-0.000666488	2.85328e-06	0.000201213	0.000602935	-0.000132724
329	Northeastern European	Poland	53.9	23.14	-	+	F	R. Plewa	Bialowieza Primeval Forest	2016	PLX	0.00345352	0.0189596	-0.00206498	0.00232076	-0.00182014	0.00900567	0.00087753	-0.00669767	0.00321657	0.00318455	-0.00365246	0.00485614	0.00154466	0.000914501	0.00265314	0.00229761	-0.00593126	0.0025195	-0.000898815	0.000233341	-0.000636561	-0.00043474	-0.00260361	-0.00059223	0.00322727	-0.001585	-0.00110366	-0.00069094	-0.00230319	0.000943799	-0.000538604	0.000710398	0.00232019	0.000553597	-0.000845376	0.000398906	-0.000744685	-0.000218362
330	Northeastern European	Poland	53.28	23.37	+	-		R. Plewa	Knyszynska Primeval Forest	2017
331	Northeastern European	Poland	53.28	23.37	+	-		R. Plewa	Knyszynska Primeval Forest	2017
332	Northeastern European	Poland	53.28	23.37	+	-		R. Plewa	Knyszynska Primeval Forest	2017
333	Northeastern European	Poland	53.28	23.37	+	-		R. Plewa	Knyszynska Primeval Forest	2017
334	Northeastern European	Russia	58.06	38.24	-	+	F	musem coll.	Nekouzsky District	2015	RUS	0.00177318	0.00757994	-0.00580702	-0.00569167	-0.0201866	0.00879579	0.00782475	-0.00308059	-0.00798031	0.000479402	0.00317357	0.00043935	0.00166639	0.00551732	0.00218778	0.000998211	0.000133035	-0.00125941	-0.000192494	0.00213853	0.00223044	-0.00266475	0.00090904	-0.00137288	0.000833561	0.000775393	-0.00181703	0.000445343	0.00137301	1.20474e-05	-0.0003897	-0.000388193	-3.66618e-05	-0.000211933	8.42867e-05	0.00024491	-0.00022642	-0.000510489
335	Northeastern European	Russia	58.06	38.24	-	+	F	musem coll.	Nekouzsky District	2015	RUS	0.00701014	-0.00375381	0.0151442	0.000315066	0.00095088	0.00515045	0.0148763	0.00312077	-0.00375378	-0.00248392	-0.00357398	0.00253927	0.00570828	-0.00185428	0.00323963	0.00398591	0.00105175	0.00366258	-0.00157592	-0.00226162	0.000376462	-0.00217158	-0.000296772	0.000486991	0.000875623	-0.00278263	-0.000656021	-0.00109909	-0.000643759	0.0011331	0.000271174	-0.00272317	-1.47643e-05	-0.000999586	-0.00180756	0.000516196	-0.000414301	0.000384989
336	Northeastern European	Russia	58.06	38.24	-	+	M	musem coll.	Nekouzsky District	2015	RUS	0.0158675	0.00622168	0.00279429	0.00563379	0.00681809	-0.00996071	0.00337297	0.00818611	-0.0036004	0.00465792	-0.00165727	-0.00874049	-0.00209891	0.000180845	0.00224888	0.00101209	0.000890076	0.00223289	0.00381036	9.18154e-05	0.00500281	0.00305288	-0.000486482	-6.27031e-05	-0.000202651	0.00123656	-0.00101255	-0.000829564	-0.00103755	-0.00017293	-0.00044936	-0.00046343	-0.00129367	0.000549777	-0.000417476	0.0012043	-4.35185e-05	-0.000468301
337	Northeastern European	Russia	58.06	38.24	-	+	M	musem coll.	Nekouzsky District	2015	RUS	0.0124878	-0.0150032	0.0119491	0.00814039	-0.00792698	-0.00848228	-0.00684837	-0.00404832	-0.00575364	8.51935e-05	0.00100189	-0.00396583	-0.0010424	0.00229424	0.00709943	0.00359172	-0.00261268	-0.0019953	-0.00233734	-0.00359241	0.0001716	-0.00173122	0.00123365	0.00389461	-0.000935043	-0.000641304	0.00217617	0.000285756	0.00103667	0.000932856	-0.00088159	-0.000390463	0.000368741	0.000504794	-0.00044929	0.000586704	0.000655943	-2.0029e-05
338	Northeastern European	Russia	58.06	38.24	-	+	M	musem coll.	Nekouzsky District	2015	RUS	0.00546488	0.0113249	-0.00427124	-0.000344194	0.00933762	0.00122797	0.008931	0.00121677	-0.00185179	0.00768803	-0.00287956	-0.001418	-0.00055411	0.00523012	-0.00132821	0.000363404	-0.00135593	-0.00318596	0.00194621	0.00036793	0.0017485	0.00231672	0.00282221	0.00232853	0.000720551	-0.000142442	-0.000471761	0.00116303	-0.000585681	-0.00014934	0.000217855	-0.000774073	0.000933789	0.00161287	-0.00283867	-0.000127412	-0.000213603	0.000914917
339	Northeastern European	Russia	58.06	38.24	+	+	M	musem coll.	Nekouzsky District	2015	RUS	0.0224365	-0.000877242	-0.00322202	0.00429274	-0.00711653	0.0011399	0.0106631	-0.000579672	-0.00623375	-0.0065602	0.0042954	-0.00171126	3.98987e-05	-0.00171706	-0.0027161	-0.000189984	-0.00147436	-0.000513801	0.000402525	-0.00132394	0.000579583	-0.00145119	-0.00100935	0.000564929	0.000826795	0.00292366	-0.00215491	0.000410447	-0.000551097	3.68522e-05	0.00184391	0.000202517	-0.00015845	5.50253e-05	0.0013617	-2.90979e-05	-0.000471515	0.000591977
340	Northeastern European	Russia	58.06	38.24	+	+	M	musem coll.	Nekouzsky District	2015	RUS	-0.0134401	0.000547459	0.000782194	-0.00724404	-0.00492983	0.0058312	-0.00293356	-0.0121335	0.00223562	0.00682942	-0.00165951	-0.00232174	0.00177578	0.000994373	0.00305249	-0.0017655	-0.00155887	0.00103734	-0.0011726	-0.000928501	-0.000395503	0.000950525	-0.00206161	-4.00879e-05	-0.000676482	0.00107908	0.00109848	-0.0014964	0.000436272	0.000879985	-0.000721894	-0.000358535	-0.000200656	-0.000255946	0.00137787	-0.000765175	0.000386769	5.35666e-05
341	Northeastern European	Russia	58.06	38.24	+	+	M	musem coll.	Nekouzsky District	2015	RUS	-0.00859257	-0.00489626	0.0116929	0.00946035	0.0034808	-0.00384355	-0.00429271	-0.000528041	0.00098898	-0.00657135	0.000651544	-0.00164412	-0.00258171	0.00220676	-0.00321096	0.00828999	-0.00014732	9.93149e-05	0.00276041	0.00232577	0.000676187	-0.00167364	0.0008139	-0.000389809	0.00306803	-0.000593624	0.000699937	-0.000134914	0.000201782	-0.000938186	0.000286326	-0.00109436	-0.00103322	-0.000183446	-0.000327151	-0.000703134	1.7535e-05	-0.000364186
342	Northeastern European	Russia	58.06	38.24	+	+	M	musem coll.	Nekouzsky District	2015	RUS	0.0199457	0.0211869	0.00481489	0.0075579	0.0125637	-0.0109443	0.00740613	-0.000129013	0.00449753	0.00148633	0.00383077	0.00485648	0.00344714	-0.0014834	-0.00045562	-0.000565265	-0.000336303	5.58774e-06	4.11091e-05	-0.00157933	-0.00075253	0.0015623	0.000814648	0.002321	0.000833533	-0.00149939	0.00134056	0.000861003	-0.000983797	0.00012342	-0.0011419	-0.00175703	-0.001618	0.000783345	3.79655e-05	3.01882e-05	-0.00101252	0.000182213
343	Northeastern European	Russia	58.06	38.24	+	+	M	musem coll.	Nekouzsky District	2015	RUS	0.0028271	-0.00519402	-0.00505656	0.00350314	0.00289553	0.011486	0.0121814	-0.0151864	0.00219952	0.00786852	-0.00160622	-0.000473078	-0.00333918	0.00410891	0.00184452	-0.00320103	0.00176835	0.00132755	0.000530147	-0.00088664	0.000697521	0.00254047	0.00101788	0.0031261	0.00240822	-0.000465258	0.00252731	-0.00130714	-0.00117411	-0.000835695	-0.00194798	0.000313084	-0.000573549	0.000406646	-0.000989188	0.00114742	0.00028439	0.000565833
344	Northeastern European	Russia	58.06	38.24	-	+	M	musem coll.	Nekouzsky District	2015	RUS	0.0127651	-0.0112879	-0.00506935	0.0052376	-0.00213019	-0.0116103	-0.000793432	-0.000689273	-0.000314029	0.00494514	-0.00208518	-0.00324839	0.0004365	0.000282639	-0.00036064	-0.00660851	2.38182e-05	-0.0029083	0.00162827	-0.00293291	-0.00322206	-0.00292052	0.000422649	-0.000978563	0.00352371	-0.00034677	-0.00236097	0.000141975	-0.00126563	-0.000200409	0.000709444	-0.000554751	-0.0015722	0.00188825	0.000642542	-0.000428339	-0.00079267	-0.000457145
345	Northeastern European	Russia	58.06	38.24	-	+	F	musem coll.	Nekouzsky District	2015	RUS	0.0105309	0.020476	0.00471785	-0.000444584	-0.00120183	-0.0129018	-0.000921668	0.00117839	-0.00395765	-0.0066971	0.00299851	0.0064433	0.00263092	0.00130788	-0.00384775	-0.00331772	-0.00430184	-0.00274962	-0.00177829	-0.00044027	-0.000329104	-0.00106069	-0.00110582	0.000142738	0.00242458	0.000157918	0.000522149	-0.000662355	0.000795612	0.00192316	0.000821646	-0.00130635	-0.000408479	-0.000903136	0.00105005	-3.25501e-05	0.00085377	-0.00113571
346	Northeastern European	Russia	58.06	38.24	-	+	F	musem coll.	Nekouzsky District	2015	RUS	0.000151176	-0.0120251	0.0135748	-0.0122093	-0.0025535	-0.010024	0.0104552	-0.00192988	0.00397268	0.000922646	-0.00257355	0.00272997	0.00343985	-0.00442378	-0.00487537	0.00118297	-0.000527957	-0.00194223	0.00137335	-0.00127063	0.00210608	0.00134813	0.000366371	0.00210413	0.000852355	-0.00343008	0.00262786	0.00200873	-6.71125e-05	-0.00098009	0.00233886	0.00103153	-0.000807872	-0.00150923	-0.000690183	0.0010265	0.000274912	-0.000269143
347	Northeastern European	Russia	58.06	38.24	+	+	M	musem coll.	Nekouzsky District	2015	RUS	0.00443266	0.00945613	0.0184717	0.0094304	0.00154982	0.00931659	0.0167176	0.00247192	-0.00252559	-0.00831035	0.0101069	-0.00163169	0.00586233	0.00186086	-0.00118822	-0.00254751	-0.000196917	-0.000591944	-0.00174222	-0.00260458	-0.00165139	0.000930358	-0.000573475	0.000874711	0.000176576	0.000280694	0.00238615	0.000733465	-0.00169438	0.000310844	0.000775408	-0.000934176	0.00206416	-7.9352e-05	0.000424758	0.00110903	0.00154977	-0.000479203
348	Northeastern European	Russia	58.06	38.24	-	+	F	musem coll.	Nekouzsky District	2015	RUS	0.0186759	0.00841966	0.0102549	-0.0188193	-0.0127252	-0.00145598	0.0109395	0.00462727	-0.0104466	-0.002217	-0.00212924	0.0108118	-0.0033634	0.00109868	-0.000215048	0.000681734	0.000506126	-0.00118665	-0.000146865	0.00347057	-0.00253234	-0.00379402	0.000401753	0.00126471	0.00180087	0.00069422	0.0011059	-0.00164133	0.000697006	-0.00101659	4.72019e-05	-0.00186852	-0.00136223	0.000304812	0.00222049	-0.000148322	0.00182599	-0.00102057
349	Northeastern European	Russia	58.06	38.24	-	+	F	musem coll.	Nekouzsky District	2015	RUS	-0.00327401	0.0116695	0.00872128	-0.0194359	0.00422311	-0.00984905	0.0036936	0.00704836	0.00220193	-0.00184604	-0.00355153	-3.53729e-05	0.00280975	0.00602388	-0.00184158	-0.00100207	0.00700973	0.00146181	-0.000613948	-0.0029537	-0.000857599	-0.00344256	-0.000108518	-0.00128354	-0.000420436	-0.000501655	0.000232177	0.00101488	-0.00122741	0.000324611	0.000599233	-0.00173873	-0.000228213	0.00114515	-0.000666614	0.00173645	-0.000680694	-0.00045911
350	Northeastern European	Russia	58.06	38.24	-	+	F	musem coll.	Nekouzsky District	2015	RUS	-0.0257745	0.00987063	0.00136464	-0.017161	-0.000723754	-0.0238877	-0.00382452	-0.00293393	0.00286186	0.000326344	0.000452896	-0.000940138	0.000352641	0.00529197	-0.00284553	0.00133513	-0.00263104	-0.00306953	0.000127326	-0.00617437	0.0010187	-0.000813264	0.00352187	0.00118623	-0.00246094	-0.00109624	0.00179703	0.000685455	-0.00183172	-0.00105465	-0.00145187	8.2776e-05	0.000357496	0.000786366	-0.000340951	-0.000180681	-0.000367543	0.000538954
351	Northeastern European	Russia	58.06	38.24	+	+	M	musem coll.	Nekouzsky District	2015	RUS	-0.00176021	-0.00650172	-5.34079e-05	-0.0081133	-0.00219599	-0.00145235	0.00401405	0.0015075	-0.00510434	-0.00427841	0.00433342	-5.32322e-05	-0.00667011	0.000657506	0.00181836	-0.00203236	0.00189467	-0.00221852	0.00340609	0.000224985	0.00138189	0.00208469	0.000324422	-0.000109295	-0.000885589	-0.00131817	-0.0030746	0.00115749	-0.00168169	-0.00017605	0.0010365	0.00143142	0.000946705	0.000647287	-0.000421526	0.00128531	0.000211629	-0.000630348
352	Northeastern European	Russia	58.06	38.24	-	+	M	musem coll.	Nekouzsky District	2015	RUS	0.00590182	-0.00583159	-0.0136092	0.00337128	-0.00333679	-0.0104699	-0.00588354	0.000799244	-0.00939847	2.82783e-05	0.00229608	-0.00508594	-0.00362925	-0.00298424	0.000245834	-0.00428574	0.000997138	-0.00173864	-0.00224831	-3.63792e-05	-0.00127239	0.00226875	0.000663	-0.00021828	0.000442375	0.00293427	0.00163346	0.00107729	-0.000870527	-0.00145553	-0.00138908	-0.00070614	0.00105896	0.000474569	0.000807139	-0.000240238	6.00656e-05	0.000998509
[truncated: 6 more columns]
